# Supplementary material for: Multifaceted immune dysregulation characterizes individuals at-risk for rheumatoid arthritis
Source: Nat Commun. 2023 Nov 22;14:7637. doi: 10.1038/s41467-023-43091-8 (PMC10665556; doi:10.1038/s41467-023-43091-8)
Supplement: Supplementary file 3 — Supplementary Data 1 [file 41467_2023_43091_MOESM3_ESM.xls]

## Sheet: Supplemental Data 1 Legend
Supplemental Data 1. Differentially methylated loci (DML) and differentially methylated genes (DMG) identified by comparison of anti-CCP3(-), At-Risk and Early RA in B cells, memory T cells and naïve T cells. Source data are provided as a Source Data file.

## Sheet: bCell_DMLs
B Cell (DMLs)
cg00019654	cg03857101	cg08103988	cg11883129	cg16309325	cg20246743	cg25079981
cg00035636	cg03916490	cg08141281	cg11887532	cg16352527	cg20269954	cg25108548
cg00057627	cg03938978	cg08222618	cg11900923	cg16474696	cg20293942	cg25140783
cg00059664	cg03944460	cg08280036	cg11969330	cg16481612	cg20308956	cg25140869
cg00101154	cg04030260	cg08296601	cg11975397	cg16524778	cg20381372	cg25251562
cg00157199	cg04131969	cg08309069	cg12016809	cg16647921	cg20385461	cg25279747
cg00243360	cg04314575	cg08316083	cg12024053	cg16653991	cg20398163	cg25286849
cg00271766	cg04319732	cg08354527	cg12036633	cg16661522	cg20409752	cg25303761
cg00387037	cg04349084	cg08477332	cg12080266	cg16680214	cg20456258	cg25307665
cg00435273	cg04399443	cg08564027	cg12179176	cg16734913	cg20478239	cg25325723
cg00440468	cg04419557	cg08568145	cg12183347	cg16737770	cg20673407	cg25390165
cg00523161	cg04453367	cg08610426	cg12222906	cg16766542	cg20690458	cg25403368
cg00528676	cg04547000	cg08631528	cg12262617	cg16831933	cg20691168	cg25506432
cg00681462	cg04553112	cg08734931	cg12308308	cg16859890	cg20721960	cg25510640
cg00775945	cg04579291	cg08742575	cg12393605	cg16906346	cg20736492	cg25538415
cg00817464	cg04605819	cg08747931	cg12437481	cg16959075	cg20758756	cg25569470
cg00818680	cg04615095	cg08750459	cg12568669	cg17035276	cg20803293	cg25588792
cg00828154	cg04657146	cg08751451	cg12633154	cg17035899	cg20846728	cg25601471
cg00910586	cg04811706	cg08762424	cg12686095	cg17132030	cg20870689	cg25755428
cg00944873	cg04850148	cg08772003	cg12694142	cg17143945	cg20935489	cg25813936
cg00969405	cg04850286	cg08777654	cg12709329	cg17172308	cg20943999	cg25830530
cg00976619	cg04863892	cg08800613	cg12733396	cg17187762	cg20963261	cg25925710
cg01003893	cg04954225	cg08835041	cg12735966	cg17218026	cg21040096	cg25944011
cg01153287	cg04985582	cg08852641	cg12853648	cg17250082	cg21118780	cg25960393
cg01218619	cg05064044	cg08899523	cg12859507	cg17335387	cg21150003	cg26023912
cg01243097	cg05076221	cg08923669	cg12935359	cg17404449	cg21224286	cg26052728
cg01269617	cg05084668	cg08963213	cg12936709	cg17416644	cg21280420	cg26094651
cg01292810	cg05095125	cg09050832	cg13012494	cg17422692	cg21329660	cg26220594
cg01323381	cg05139080	cg09079173	cg13139335	cg17432857	cg21358336	cg26370237
cg01461856	cg05155812	cg09087222	cg13185413	cg17509989	cg21394273	cg26476930
cg01466164	cg05170449	cg09122588	cg13225565	cg17553881	cg21459336	cg26646558
cg01479768	cg05216340	cg09183124	cg13236934	cg17569124	cg21548813	cg26657404
cg01499518	cg05223100	cg09207400	cg13246055	cg17571970	cg21550804	cg26668828
cg01511234	cg05276469	cg09220401	cg13276615	cg17686260	cg21554180	cg26673377
cg01516851	cg05283184	cg09226051	cg13298116	cg17713488	cg21594961	cg26723707
cg01516881	cg05337761	cg09296044	cg13395344	cg17741809	cg21665850	cg26725559
cg01571766	cg05373877	cg09314196	cg13401893	cg17765387	cg21819782	cg26735507
cg01647384	cg05450151	cg09329650	cg13481969	cg17782550	cg21862353	cg26748578
cg01680303	cg05457730	cg09335044	cg13498757	cg17797229	cg21987159	cg26772386
cg01723420	cg05516372	cg09355528	cg13546858	cg17857094	cg22025206	cg26873880
cg01741372	cg05528899	cg09359103	cg13590055	cg17866650	cg22111694	cg26913058
cg01868071	cg05537380	cg09365932	cg13644160	cg17916960	cg22182854	cg26922917
cg01911981	cg05579037	cg09366951	cg13704590	cg17960959	cg22272305	cg26963367
cg01927686	cg05672554	cg09377512	cg13768055	cg17970043	cg22333165	cg26968378
cg01966791	cg05699681	cg09399716	cg13789015	cg17975832	cg22334681	cg27001715
cg01969535	cg05733164	cg09401705	cg13795252	cg17997358	cg22355889	cg27003832
cg01988602	cg05788368	cg09445240	cg13808314	cg18082583	cg22440848	cg27008027
cg01996567	cg05804568	cg09549073	cg13892472	cg18105134	cg22444562	cg27058239
cg02005600	cg05830791	cg09549987	cg13967339	cg18110333	cg22670572	cg27115973
cg02025944	cg05896524	cg09588476	cg14014955	cg18113786	cg22702351	cg27120246
cg02063695	cg05962950	cg09641854	cg14024893	cg18136963	cg22785556	cg27134251
cg02077920	cg05995465	cg09694258	cg14050976	cg18163325	cg22790377	cg27151303
cg02120552	cg06002203	cg09798888	cg14056187	cg18202440	cg22798362	cg27207756
cg02155558	cg06060754	cg09959687	cg14137381	cg18228590	cg22852245	cg27224586
cg02171206	cg06103338	cg09969640	cg14154082	cg18379824	cg22877175	cg27352433
cg02173208	cg06106484	cg09971646	cg14156792	cg18434912	cg22920501	cg27420255
cg02219949	cg06139006	cg10044179	cg14222729	cg18443437	cg23024343	cg27496719
cg02254947	cg06221963	cg10075506	cg14240646	cg18467790	cg23034985	cg27536700
cg02275226	cg06241101	cg10123377	cg14248704	cg18560936	cg23104954	cg27628201
cg02286717	cg06289566	cg10148932	cg14262357	cg18561199	cg23118561	cg27636669
cg02301920	cg06322356	cg10156298	cg14279760	cg18637718	cg23159337	cg27659862
cg02310723	cg06325300	cg10181818	cg14366095	cg18697348	cg23204968	cg27664085
cg02368706	cg06417478	cg10187029	cg14443606	cg18705301	cg23228227
cg02447542	cg06494592	cg10309005	cg14530637	cg18756775	cg23237314
cg02487331	cg06688960	cg10332116	cg14600855	cg18865445	cg23262340
cg02490460	cg06753901	cg10411146	cg14621698	cg18865685	cg23284931
cg02500748	cg06789517	cg10417901	cg14683065	cg18889393	cg23377942
cg02505002	cg06795995	cg10426581	cg14759944	cg19287610	cg23451443
cg02524205	cg06894600	cg10547329	cg14815891	cg19301366	cg23515828
cg02563106	cg06902849	cg10564845	cg14843632	cg19347782	cg23540632
cg02578087	cg06935979	cg10617796	cg14856563	cg19384241	cg23591140
cg02646423	cg06984463	cg10632894	cg14882265	cg19432688	cg23804921
cg02649063	cg07093428	cg10653474	cg14921801	cg19432846	cg23899408
cg02672830	cg07179000	cg10733711	cg14926425	cg19470945	cg23939001
cg02691506	cg07185983	cg10783469	cg14940871	cg19494702	cg23958373
cg02707854	cg07234876	cg10838389	cg15105011	cg19514972	cg23970458
cg02769477	cg07278285	cg10841563	cg15123087	cg19628497	cg24095188
cg02786339	cg07334154	cg10930308	cg15145296	cg19630984	cg24120669
cg02790260	cg07343445	cg10938586	cg15166039	cg19637330	cg24124620
cg02817932	cg07356745	cg11045331	cg15174682	cg19665696	cg24229304
cg02916332	cg07382347	cg11070274	cg15201545	cg19693801	cg24238852
cg03002080	cg07388700	cg11110588	cg15202874	cg19699106	cg24247939
cg03049249	cg07440867	cg11141652	cg15204487	cg19719892	cg24254552
cg03065899	cg07461715	cg11235426	cg15218485	cg19759481	cg24329798
cg03083228	cg07469467	cg11244843	cg15242686	cg19836589	cg24354819
cg03179435	cg07524214	cg11247378	cg15350071	cg19899222	cg24405174
cg03209412	cg07659053	cg11265221	cg15480998	cg19924480	cg24450063
cg03213289	cg07747299	cg11297378	cg15501526	cg19931055	cg24467349
cg03343571	cg07773740	cg11404906	cg15602298	cg19978674	cg24550641
cg03368099	cg07796782	cg11409361	cg15631638	cg20008800	cg24652615
cg03457142	cg07812827	cg11539674	cg15661950	cg20012315	cg24690094
cg03466083	cg07821374	cg11629812	cg15707029	cg20015412	cg24863559
cg03526459	cg07837187	cg11724970	cg15743508	cg20022036	cg24898815
cg03641585	cg07870920	cg11738485	cg15797131	cg20043747	cg24920358
cg03657350	cg07909178	cg11747695	cg15831967	cg20053110	cg25001923
cg03712278	cg07929412	cg11750768	cg15931565	cg20057198	cg25009553
cg03744383	cg07965995	cg11765362	cg16006841	cg20060108	cg25019722
cg03744763	cg07981328	cg11799593	cg16078649	cg20107632	cg25033495
cg03827304	cg08035416	cg11821245	cg16098618	cg20136671	cg25037788
cg03847896	cg08045932	cg11862180	cg16180556	cg20234172	cg25075347

## Sheet: tMem_DMLs
Memory Cell (DMLs)
cg00005599	cg02903983	cg05402432	cg07870920	cg10206969	cg12790145	cg15244101	cg17815944	cg20738874	cg24445388	cg27315109
cg00013349	cg02907236	cg05439392	cg07880098	cg10261416	cg12853648	cg15248512	cg17850932	cg20745513	cg24467349	cg27372452
cg00042467	cg02924860	cg05516059	cg07917758	cg10296205	cg12886054	cg15259746	cg17865545	cg20788508	cg24472128	cg27427514
cg00044796	cg03014241	cg05528899	cg07925274	cg10309005	cg12890080	cg15278374	cg17876578	cg20796996	cg24480012	cg27495195
cg00101154	cg03022891	cg05542681	cg07929412	cg10357242	cg12892701	cg15282665	cg17911788	cg20846728	cg24482177	cg27622527
cg00110666	cg03049249	cg05549304	cg07933754	cg10373803	cg12897067	cg15296664	cg17916960	cg20870689	cg24550644	cg27630820
cg00147225	cg03062944	cg05614451	cg07935157	cg10519313	cg12923936	cg15332094	cg17928895	cg20976833	cg24593918	cg27664496
cg00153919	cg03072600	cg05659087	cg07954091	cg10547329	cg12938260	cg15381475	cg17939889	cg20995910	cg24732049
cg00182040	cg03081173	cg05712302	cg07965995	cg10604476	cg12959048	cg15410402	cg17997358	cg21039462	cg24796644
cg00226580	cg03120555	cg05747633	cg07970799	cg10632894	cg12968426	cg15417294	cg18031557	cg21040096	cg24841244
cg00228496	cg03204322	cg05788368	cg07992870	cg10656896	cg13005202	cg15419813	cg18051234	cg21199629	cg24863559
cg00291442	cg03209412	cg05804568	cg08000746	cg10677798	cg13012494	cg15427886	cg18077587	cg21205889	cg24891660
cg00300046	cg03227991	cg05876678	cg08017268	cg10706341	cg13047157	cg15439110	cg18082583	cg21272727	cg24895173
cg00301576	cg03278670	cg05896524	cg08019201	cg10763374	cg13077031	cg15442737	cg18105134	cg21302319	cg24898815
cg00325212	cg03306615	cg05932168	cg08082879	cg10769442	cg13156014	cg15448707	cg18110333	cg21358336	cg24921352
cg00384221	cg03343571	cg05962950	cg08103988	cg10771443	cg13185413	cg15501526	cg18113803	cg21427227	cg24929309
cg00435273	cg03351508	cg05995465	cg08140114	cg10819238	cg13192318	cg15564095	cg18136963	cg21484170	cg24933060
cg00438290	cg03355316	cg06002203	cg08140712	cg10829004	cg13212186	cg15636750	cg18202440	cg21548813	cg24948068
cg00440468	cg03395511	cg06022561	cg08177293	cg10838410	cg13226160	cg15666143	cg18245281	cg21553436	cg24997886
cg00523161	cg03447554	cg06057374	cg08180716	cg10841563	cg13246941	cg15675601	cg18306301	cg21582960	cg25009553
cg00610577	cg03453179	cg06064525	cg08190027	cg10866482	cg13252730	cg15695738	cg18319102	cg21593149	cg25014776
cg00613691	cg03466083	cg06106484	cg08191562	cg10911062	cg13276615	cg15736847	cg18402987	cg21634283	cg25049850
cg00636673	cg03526459	cg06124667	cg08198540	cg10930308	cg13279700	cg15742777	cg18434912	cg21646437	cg25075347
cg00640033	cg03619790	cg06139856	cg08209240	cg10940969	cg13329172	cg15759721	cg18467790	cg21664636	cg25210835
cg00650273	cg03641585	cg06140237	cg08222618	cg11030744	cg13340231	cg15767096	cg18507343	cg21681740	cg25220326
cg00683118	cg03649143	cg06158978	cg08280036	cg11033495	cg13388769	cg15781073	cg18561199	cg21693684	cg25256924
cg00744866	cg03724423	cg06164961	cg08296601	cg11034672	cg13401893	cg15797131	cg18571045	cg21835089	cg25279747
cg00751179	cg03729676	cg06193597	cg08316083	cg11035584	cg13491139	cg15808453	cg18694033	cg21877403	cg25303761
cg00757822	cg03746834	cg06211550	cg08338281	cg11070274	cg13534221	cg15820961	cg18705301	cg21999229	cg25325723
cg00759807	cg03800150	cg06238967	cg08354527	cg11096149	cg13542764	cg15831967	cg18715220	cg22003508	cg25385940
cg00760203	cg03827304	cg06240961	cg08355045	cg11104177	cg13546858	cg15871419	cg18739031	cg22014112	cg25399239
cg00789862	cg03842934	cg06242730	cg08359236	cg11106946	cg13549474	cg15957688	cg18752801	cg22061957	cg25403368
cg00817464	cg03847896	cg06249604	cg08477332	cg11121969	cg13562929	cg15971518	cg18814142	cg22111694	cg25403608
cg00826304	cg03849132	cg06284734	cg08591265	cg11141652	cg13609307	cg16006841	cg18858905	cg22143698	cg25437304
cg00856667	cg03856504	cg06300318	cg08659421	cg11142730	cg13619891	cg16018424	cg18896979	cg22162357	cg25498107
cg00912164	cg03857101	cg06315524	cg08683199	cg11149971	cg13644160	cg16038593	cg18980028	cg22175046	cg25525861
cg00940972	cg03866136	cg06322356	cg08730282	cg11204397	cg13654305	cg16078649	cg19052272	cg22190077	cg25571136
cg00944599	cg03877179	cg06331306	cg08750459	cg11235426	cg13678903	cg16093065	cg19135959	cg22235264	cg25588792
cg00944873	cg03902874	cg06333725	cg08762424	cg11236515	cg13681468	cg16118684	cg19142026	cg22297466	cg25601471
cg00947782	cg03942839	cg06369657	cg08766762	cg11247378	cg13714407	cg16130238	cg19149314	cg22334681	cg25608392
cg01123725	cg03997626	cg06371135	cg08772003	cg11258327	cg13726109	cg16141412	cg19163395	cg22343728	cg25643154
cg01141459	cg04000684	cg06417478	cg08800613	cg11327513	cg13732083	cg16160311	cg19169023	cg22355889	cg25700533
cg01151584	cg04015186	cg06445317	cg08802841	cg11392297	cg13752895	cg16165949	cg19208371	cg22444562	cg25727977
cg01171360	cg04026398	cg06456847	cg08810842	cg11404906	cg13815684	cg16219283	cg19214707	cg22718636	cg25734089
cg01190459	cg04074835	cg06468911	cg08822897	cg11415350	cg13832290	cg16266809	cg19227223	cg22733485	cg25806677
cg01204452	cg04076181	cg06473288	cg08826152	cg11457536	cg13843325	cg16273683	cg19268301	cg22785556	cg25824571
cg01207974	cg04094885	cg06489993	cg08835041	cg11463444	cg13857601	cg16285956	cg19284039	cg22820257	cg25872690
cg01245856	cg04108742	cg06490558	cg08835099	cg11533139	cg13956518	cg16302916	cg19301366	cg22825230	cg25937052
cg01359757	cg04131969	cg06494592	cg08855908	cg11539674	cg13975750	cg16361921	cg19359983	cg22833508	cg25960393
cg01366882	cg04168675	cg06617636	cg08863777	cg11549713	cg13999223	cg16371214	cg19384241	cg22852245	cg26027478
cg01366941	cg04238311	cg06688960	cg08923669	cg11574850	cg14020052	cg16387046	cg19389293	cg22886575	cg26051413
cg01381001	cg04244433	cg06715204	cg08967561	cg11586857	cg14032089	cg16426182	cg19405162	cg22891070	cg26094651
cg01452308	cg04257752	cg06864186	cg09017434	cg11600734	cg14057832	cg16435561	cg19424457	cg22894706	cg26116556
cg01479768	cg04272952	cg06864789	cg09032544	cg11655627	cg14078587	cg16452866	cg19432846	cg22916901	cg26168643
cg01516881	cg04276626	cg06876321	cg09050832	cg11727721	cg14081270	cg16458864	cg19480422	cg22945413	cg26190515
cg01518225	cg04284196	cg06878111	cg09116975	cg11738485	cg14087524	cg16618226	cg19503640	cg22972641	cg26192567
cg01548680	cg04347414	cg06968294	cg09158878	cg11796827	cg14108380	cg16668326	cg19514972	cg22977420	cg26193268
cg01553231	cg04349084	cg07010261	cg09203501	cg11855383	cg14150023	cg16688050	cg19520300	cg22997113	cg26213453
cg01565905	cg04352495	cg07065759	cg09220401	cg11893955	cg14153437	cg16704586	cg19533489	cg23024343	cg26220594
cg01593570	cg04354393	cg07110356	cg09226051	cg11923734	cg14161159	cg16737770	cg19628497	cg23080845	cg26266876
cg01595702	cg04364695	cg07122460	cg09232555	cg11931211	cg14168080	cg16761754	cg19630984	cg23118561	cg26314528
cg01629558	cg04413036	cg07135405	cg09234252	cg11967765	cg14222729	cg16767506	cg19637330	cg23133460	cg26345203
cg01829241	cg04419557	cg07151596	cg09279736	cg11969330	cg14223723	cg16809873	cg19649900	cg23159337	cg26371422
cg01830053	cg04426698	cg07165260	cg09294573	cg12007634	cg14332815	cg16830225	cg19665696	cg23208285	cg26476930
cg01868071	cg04468621	cg07179000	cg09295011	cg12016809	cg14359292	cg16831933	cg19670883	cg23249922	cg26532208
cg01879420	cg04536922	cg07185983	cg09312904	cg12036633	cg14377546	cg16847214	cg19692240	cg23304023	cg26565442
cg01883570	cg04547000	cg07194321	cg09341389	cg12070987	cg14394550	cg16859890	cg19699106	cg23316316	cg26579986
cg01934408	cg04553112	cg07199764	cg09365932	cg12080266	cg14403146	cg16906346	cg19707677	cg23350716	cg26626342
cg01966791	cg04597393	cg07208518	cg09377512	cg12108912	cg14410964	cg17013363	cg19757108	cg23381998	cg26668828
cg02063695	cg04605819	cg07234876	cg09417038	cg12114888	cg14431490	cg17035276	cg19758746	cg23403031	cg26703001
cg02077256	cg04635280	cg07267974	cg09445240	cg12143756	cg14453876	cg17035899	cg19767548	cg23403980	cg26720545
cg02082843	cg04645316	cg07306190	cg09473049	cg12232731	cg14480046	cg17078393	cg19814032	cg23412299	cg26723707
cg02086690	cg04657146	cg07317062	cg09507567	cg12242038	cg14481081	cg17079405	cg19836589	cg23413777	cg26758160
cg02120552	cg04658243	cg07332563	cg09525094	cg12262617	cg14520148	cg17098979	cg19903071	cg23433242	cg26766164
cg02173208	cg04705080	cg07343445	cg09526685	cg12278018	cg14597739	cg17172308	cg19956136	cg23449993	cg26772516
cg02249039	cg04711454	cg07377422	cg09540612	cg12282297	cg14601530	cg17173975	cg20012315	cg23464743	cg26794999
cg02308312	cg04752066	cg07382347	cg09549987	cg12285184	cg14621698	cg17184496	cg20035466	cg23488418	cg26823472
cg02310723	cg04787120	cg07391551	cg09572125	cg12292165	cg14673233	cg17217296	cg20043747	cg23570810	cg26850117
cg02380585	cg04798314	cg07402062	cg09588733	cg12296550	cg14683065	cg17249049	cg20053110	cg23671410	cg26872907
cg02381687	cg04815450	cg07448627	cg09697033	cg12308308	cg14708050	cg17250082	cg20057198	cg23731089	cg26898436
cg02401415	cg04850148	cg07453440	cg09711238	cg12312303	cg14771733	cg17310247	cg20101018	cg23804921	cg26913058
cg02409829	cg04892766	cg07466955	cg09720642	cg12421565	cg14789659	cg17311865	cg20107632	cg23837109	cg26922780
cg02418806	cg04902443	cg07510596	cg09821790	cg12422154	cg14825736	cg17322655	cg20126656	cg23899408	cg26937706
cg02427933	cg04985036	cg07515565	cg09908368	cg12435538	cg14830274	cg17357341	cg20141578	cg23947928	cg26966828
cg02447542	cg04989243	cg07522661	cg09911807	cg12437481	cg14856563	cg17379221	cg20200723	cg23950714	cg26977176
cg02456922	cg05011265	cg07529783	cg09919882	cg12443985	cg14867115	cg17404449	cg20210051	cg23958373	cg26988138
cg02484634	cg05064044	cg07532405	cg09953583	cg12445613	cg14927745	cg17422692	cg20246743	cg23970458	cg26993334
cg02487331	cg05080322	cg07536737	cg09971646	cg12495812	cg15011899	cg17440869	cg20293942	cg24018633	cg27008027
cg02490460	cg05084668	cg07650516	cg09991763	cg12590535	cg15033669	cg17444479	cg20305683	cg24056885	cg27027055
cg02515217	cg05141217	cg07659053	cg09996970	cg12621411	cg15085899	cg17499156	cg20308956	cg24065807	cg27073113
cg02578087	cg05163007	cg07668739	cg10016695	cg12633154	cg15108060	cg17509989	cg20334128	cg24094122	cg27134251
cg02622647	cg05176782	cg07684862	cg10022505	cg12682817	cg15108958	cg17519938	cg20409752	cg24111025	cg27156983
cg02635237	cg05213296	cg07686693	cg10035831	cg12687449	cg15111296	cg17615629	cg20456258	cg24113818	cg27157590
cg02652003	cg05217986	cg07750309	cg10044179	cg12696263	cg15123087	cg17671383	cg20487608	cg24130641	cg27158579
cg02678768	cg05273495	cg07759992	cg10075506	cg12700074	cg15127250	cg17686260	cg20495370	cg24159247	cg27179101
cg02691506	cg05304366	cg07775271	cg10109286	cg12702372	cg15145296	cg17713488	cg20507742	cg24238852	cg27205259
cg02755566	cg05309281	cg07786657	cg10123377	cg12742338	cg15184164	cg17741993	cg20618651	cg24256211	cg27207756
cg02769477	cg05320551	cg07796782	cg10148932	cg12753923	cg15204487	cg17766305	cg20673407	cg24358146	cg27244972
cg02776283	cg05332652	cg07828043	cg10150764	cg12775201	cg15242686	cg17776964	cg20721433	cg24399712	cg27275544
cg02867735	cg05357209	cg07839933	cg10187233	cg12780312	cg15243034	cg17797028	cg20738334	cg24427915	cg27277339

## Sheet: tNai_DMLs
Naïve T Cell (DMLs)
cg00021855	cg06002203	cg11404906	cg16361921	cg21040096	cg27207756
cg00101154	cg06101851	cg11518408	cg16667508	cg21205889	cg27244972
cg00387037	cg06106484	cg11539674	cg16675581	cg21237861	cg27427514
cg00435273	cg06139856	cg11596302	cg16716449	cg21358336	cg27622527
cg00440468	cg06188210	cg11646117	cg16737770	cg21529591	cg27630820
cg00523161	cg06201514	cg11655627	cg16761754	cg21548813
cg00741432	cg06249604	cg11738485	cg16826124	cg21686600
cg00817464	cg06322356	cg11786848	cg16859890	cg21757387
cg00838269	cg06417478	cg11883129	cg17017347	cg21819782
cg00856667	cg06489993	cg12016809	cg17035276	cg21877403
cg00912164	cg06502383	cg12036633	cg17035899	cg22061832
cg01003893	cg06504595	cg12080266	cg17172308	cg22111694
cg01171360	cg06588529	cg12108912	cg17250082	cg22334681
cg01190459	cg06589239	cg12125241	cg17310247	cg22343728
cg01233934	cg06682083	cg12192624	cg17385867	cg22355889
cg01353941	cg06693627	cg12262617	cg17404449	cg22462396
cg01479768	cg06749803	cg12285184	cg17416644	cg22470248
cg01516881	cg06758847	cg12292165	cg17422692	cg22702351
cg01518225	cg07010261	cg12308308	cg17432857	cg22718636
cg01601518	cg07040013	cg12346494	cg17440869	cg22785556
cg01879420	cg07107105	cg12421794	cg17486396	cg22852245
cg01900832	cg07179000	cg12443985	cg17499156	cg22891070
cg01927686	cg07180897	cg12534199	cg17509989	cg22905866
cg01934408	cg07185983	cg12568669	cg17519938	cg22992730
cg02050512	cg07199764	cg12621411	cg17545141	cg23024343
cg02063695	cg07205286	cg12633154	cg17569124	cg23052520
cg02120552	cg07234876	cg12702372	cg17575191	cg23128634
cg02160773	cg07242977	cg12709329	cg17686260	cg23145293
cg02173208	cg07314988	cg12790145	cg17713488	cg23159337
cg02301920	cg07343445	cg12853648	cg17876578	cg23262340
cg02310723	cg07382347	cg13012494	cg17916960	cg23464743
cg02323726	cg07461715	cg13108304	cg17975832	cg23471274
cg02408697	cg07524214	cg13133526	cg17997358	cg23540632
cg02409829	cg07567097	cg13185413	cg18105134	cg23596287
cg02427933	cg07747299	cg13212186	cg18110333	cg23628949
cg02447542	cg07796782	cg13236934	cg18319102	cg23804921
cg02487331	cg07839933	cg13263947	cg18402987	cg23899408
cg02490460	cg07870920	cg13272845	cg18434912	cg23958373
cg02571465	cg07929412	cg13276615	cg18443437	cg23970458
cg02578087	cg07935157	cg13302927	cg18467790	cg23983453
cg02622647	cg07965995	cg13392078	cg18561199	cg24228952
cg02691506	cg08065408	cg13401893	cg18604939	cg24238852
cg02734505	cg08103496	cg13546858	cg18622663	cg24329783
cg02769477	cg08103988	cg13553482	cg18705301	cg24399712
cg02984617	cg08200543	cg13562929	cg18715220	cg24432675
cg03081173	cg08222618	cg13566125	cg18740583	cg24467349
cg03098024	cg08280036	cg13644160	cg18756775	cg24482177
cg03184884	cg08291335	cg13704590	cg18792146	cg24617313
cg03209412	cg08296601	cg13732083	cg18805164	cg24690094
cg03213289	cg08316083	cg13808314	cg18822299	cg24713959
cg03306615	cg08354527	cg13818451	cg18980028	cg24796644
cg03343571	cg08477332	cg13831575	cg19051117	cg24863559
cg03351508	cg08483099	cg13861644	cg19142026	cg24863693
cg03395511	cg08562657	cg13967339	cg19169023	cg24885723
cg03442914	cg08610426	cg13985784	cg19214707	cg24898815
cg03447554	cg08742575	cg13993467	cg19284039	cg24920358
cg03453179	cg08750459	cg14079463	cg19301366	cg24948887
cg03466083	cg08762424	cg14096828	cg19359983	cg25009553
cg03526459	cg08805158	cg14161159	cg19384241	cg25037394
cg03591565	cg08822897	cg14168080	cg19424457	cg25075347
cg03597174	cg08923669	cg14222729	cg19432846	cg25108548
cg03650189	cg09050832	cg14262357	cg19435547	cg25230327
cg03849132	cg09224847	cg14359292	cg19520300	cg25251562
cg03857101	cg09279736	cg14366095	cg19523166	cg25303761
cg03938978	cg09296044	cg14403146	cg19533489	cg25307665
cg03997626	cg09377512	cg14414670	cg19558933	cg25317025
cg04238311	cg09381666	cg14431490	cg19628497	cg25325723
cg04347414	cg09417038	cg14549951	cg19630984	cg25403368
cg04349084	cg09445240	cg14575022	cg19637330	cg25403608
cg04364695	cg09531659	cg14600855	cg19665696	cg25474956
cg04419557	cg09549987	cg14613101	cg19699106	cg25481160
cg04536588	cg09554406	cg14697761	cg19757108	cg25506432
cg04553112	cg09641001	cg14856563	cg19759481	cg25601471
cg04605819	cg09670601	cg14867115	cg19797078	cg25608392
cg04618171	cg09721595	cg15009596	cg19798735	cg25621215
cg04633141	cg09837977	cg15011409	cg19825302	cg25653641
cg04656070	cg09971646	cg15111296	cg19836589	cg25673720
cg04657146	cg10075506	cg15123087	cg20008800	cg25741804
cg04705669	cg10123377	cg15145296	cg20012315	cg25755428
cg04798314	cg10148932	cg15201545	cg20043747	cg25814283
cg04815450	cg10296238	cg15204487	cg20053110	cg26010015
cg04850148	cg10309005	cg15218485	cg20057198	cg26051413
cg04902443	cg10340124	cg15233651	cg20073962	cg26168643
cg05064044	cg10373607	cg15242686	cg20107632	cg26192567
cg05084668	cg10411146	cg15417294	cg20110349	cg26213453
cg05155812	cg10547329	cg15424377	cg20141578	cg26220594
cg05332652	cg10604476	cg15427886	cg20246743	cg26333902
cg05357209	cg10632894	cg15436354	cg20269954	cg26370237
cg05499111	cg10687131	cg15448707	cg20293942	cg26476930
cg05528899	cg10769442	cg15695738	cg20305683	cg26533311
cg05542681	cg10841563	cg15797131	cg20308956	cg26630599
cg05614451	cg10909506	cg15877520	cg20398163	cg26647036
cg05672835	cg10930308	cg15982002	cg20409752	cg26668828
cg05690441	cg11045331	cg16006841	cg20456258	cg26748578
cg05788368	cg11141652	cg16078649	cg20478239	cg26863172
cg05804568	cg11142730	cg16079430	cg20673407	cg26913058
cg05876678	cg11235426	cg16098618	cg20736913	cg26988138
cg05896524	cg11247378	cg16148850	cg20846728	cg27008027
cg05962950	cg11294512	cg16149820	cg20870689	cg27134251
cg05995465	cg11392297	cg16312628	cg20992785	cg27157590

## Sheet: bCell_DMGs
B Cell (DMGs)
ABR	COL22A1	IL1RL1	RAE1
AC004076.9	COL4A2	IRAK1BP1	RAP1A
ADAL	COL5A3	IZUMO1	RCAN3
ADAM29	COL9A2	JARID2	RERGL
ADAR	CPXM2	JPH3	RGS14
AL590822.2	CTSB	KANK1	RGS6
ALG1L	CUL4B	KCNA6	RNF39
ALLC	DCAKD	KCNMA1	RP11-219A15.1
ALS2CR12	DENND6B	KCNN3	RP11-676J12.7
AMD1	DLEU1	KDM4B	RPF2
ANKH	DLK1	KIAA0319	SELK
ANKS1B	DNAJC16	KIAA1467	SERINC5
AP000889.3	DPCR1	KIAA1841	SERPINA4
ARHGEF10	DTNA	LCMT2	SERPINA5
ARHGEF5	DUS4L	LDHC	SETD9
AS3MT	DUSP22	LIN7A	SH3PXD2B
ASTN1	EBF1	LIPA	SHC2
ATP8B3	EGLN3	LMF1	SLC1A4
B3GNTL1	EIF2B5	MAP10	SLC25A37
C10orf32-ASMT	ELK3	MAP4K4	SLC25A44
C12orf75	ELMOD1	MCM9	SLC27A1
C12orf79	EML3	MKRN2	SLCO4A1
C14orf2	ENTPD2	MRI1	SND1
C14orf39	EPB42	MRPL28	SNX19
C1orf35	EXOC3	MUC21	SPAG11B
C1orf86	FAM189A2	MYBPC1	SPATC1L
C2orf76	FBXW8	MYL5	SRRM3
C3orf83	FCRL3	MYO1D	SRRT
C7orf50	FDFT1	MYT1L	SSUH2
C7orf73	FIP1L1	N4BP1	ST6GALNAC3
CACNA1D	FRG1B	NAALADL2	STON1-GTF2A1L
CACNA2D4	FTO	NHSL1	SUN1
CAMTA1	GFRAL	NMNAT1	SYTL2
CASP9	GNE	NRG3	TANGO6
CASQ2	GPR133	NXN	TCP10L2
CCL4L1	GPR27	NYAP2	TDRD9
CCNDBP1	GSTM1	OR4A15	TENM2
CCNL1	GSTM5	OR5W2	THSD7A
CCSER2	GSTT1	PACRG	TMEM175
CD96	HCG27	PAK1	TMEM26
CECR1	HDAC4	PALLD	TMEM88B
CELF2	HELZ	PARD6G	TRDN
CEP44	HLA-DQB1	PCDHB6	TTC27
CES1	HLA-DRB1	PDE9A	UPK3B
CHGA	HOOK2	PI4K2B	XPNPEP1
CHIA	HOPX	PLAC9	ZNF12
CKB	HOXA3	PPIE	ZNF492
CLIC5	HOXA5	PRF1	ZNF772
CLTA	HS6ST3	PRKG1
COL13A1	IL18R1	PROZ

## Sheet: tMem_DMGs
Memory T Cell (DMGs)
ABCB6	CD180	GALNT6	KRTAP12-3	PECR	SMYD3	XRCC1
ABHD16B	CD247	GHITM	KRTAP21-3	PHACTR1	SND1	XYLT1
ABHD17B	CD3D	GHRL	KYNU	PHF20L1	SNTB2	YBEY
AC005606.1	CD3E	GNG7	L3MBTL3	PIWIL1	SNX19	ZFP36L1
AC131097.4	CD3G	GP1BA	LCK	PLCH1	SOCS1	ZMAT4
ACCS	CDH4	GPR133	LDHC	PMP22	SPAG1	ZNF12
ACVR1	CHIA	GPRIN3	LDLRAD4	PNMAL1	SPAG11B	ZNF704
AGO2	CIRH1A	GSTA4	LIMCH1	PNOC	SPARCL1	ZNF788
ALG1L	CLASP2	GSTM5	LIPF	PPIP5K1	SPATC1L	ZNF831
ALLC	CLN6	GSTT1	LITAF	PPP5D1	SPIRE2	ZPBP2
AMD1	CNST	GTF3A	LMNB1	PROZ	SPRED2
AMZ1	COL13A1	HCG27	LMTK2	PTPRCAP	SRSF1
ANKRD33B	COL5A3	HDAC4	LRRC28	PTPRE	SSUH2
ANKS1B	COMMD3	HDAC5	LTA	RAB11A	STEAP1B
ANTXR1	COMMD3-BMI1	HECA	LY86	RAC1	STK11IP
AP000889.3	CORO1B	HELZ	MAPRE2	RAE1	STK39
AP3M2	CPXM2	HIF3A	MARC1	RALGAPA2	SYNE1
ARHGEF4	CR1	HIVEP3	MARCH10	RAP1A	SYNE2
ARHGEF5	CYSTM1	HLA-DQB1	MARCH11	RASA4B	SYNGAP1
ARSG	CYTIP	HLA-DQB2	MARCH6	RB1	SYTL3
AS3MT	DHRS7	HLA-DRB1	MCC	RFX8	TACC2
ASZ1	DIS3L2	HLA-E	MCM9	RIMS2	TAP1
ATE1	DLEU1	HMBOX1	MEOX1	RMI2	TBL3
ATG9A	DLK1	HMX2	METTL21C	RNF166	TCF4
ATP6V1A	DOCK10	HOOK2	MFGE8	RNF39	TCIRG1
ATP8B3	DOK3	HOPX	MGAT4A	RP11-159D12.5	TMEM175
ATXN1	DOPEY2	HORMAD2	MPO	RP11-219A15.1	TMEM177
BAZ2B	DPP4	HOXA3	MPP7	RP11-676J12.7	TNNT3
BMI1	DTX1	HOXA4	MRP63	RP11-701P16.2	TNRC6B
BNIP3L	DUS4L	HPS3	MRPL28	RPF2	TRAPPC9
C10orf12	DUSP22	IFITM1	MS4A6E	RPL15	TRAT1
C10orf32-ASMT	ECHDC1	IFITM2	MSRA	RSPH6A	TRIM15
C10orf54	EGR3	IFNG	MTAP	RTN4	TRPC4AP
C10orf55	EHD1	IL2	MTRR	SAMD11	TRRAP
C15orf62	EIF2AK4	IL21	MUCL1	SAMD13	TSPEAR
C1orf101	ELMOD1	IL23R	MYBPC1	SERPINA4	TTC23
C20ORF135	EML6	INPP5B	MYL5	SERPINA5	TTC27
C2orf27A	EMR3	ITCH	MYO1D	SFMBT2	TUBA1C
C2orf76	ETS1	ITPR1	MYO5C	SH3BP5	TUBGCP3
C3orf17	EVPL	JAK1	MYT1L	SH3PXD2B	TYRO3
C6orf58	EXOC1	JAM2	NFRKB	SIAH3	UBE2E3
C7orf50	F5	JPH3	NHSL1	SIT1	UCKL1
C9orf85	FAM13A	JSRP1	NKIRAS1	SKA3	UHRF1BP1
CACNA1A	FAM19A2	KCNQ1	NOL9	SKAP1	UPK3B
CACNA1D	FANCA	KDM4C	NOTCH1	SKIDA1	USP39
CACNG2	FBLN5	KIAA0319	NSRP1	SLC11A1	VMP1
CAMTA1	FBXL16	KIAA0513	NXN	SLC4A8	WIBG
CASP10	FGF1	KIAA1429	OXR1	SLC7A6	WWOX
CASP12	FTO	KLF12	PALLD	SLFN13	XKR6
CCL4L1	FYB	KRBOX4	PDZRN4	SMG6	XPNPEP1

## Sheet: tNai_DMGs
Naïve T Cell (DMGs)
AC004076.9	ELMOD1	PACRG	TSHZ2
ADAMTS4	EPB42	PALLD	TUSC1
ADAP1	ERH	PARM1	TYRO3
ADARB2	FBN1	PIPOX	UBE2E3
AGBL1	FBXL16	PITX1	UPK3B
AKR7A2	FDFT1	PIWIL1	UST
AL590822.2	FGF7	PPIE	XPNPEP1
ALG1L	FOXP1	PPP5D1	XYLT1
ALLC	FTO	PQLC2	YBEY
AMD1	GDF7	PROZ	ZFYVE28
AP000889.3	GNG7	PYCRL	ZMAT4
ARHGAP33	GSTM5	RAE1	ZNF12
ARHGEF5	GSTT1	RANBP17	ZNF385A
ATHL1	GTF3A	RBFOX1	ZNF772
ATP8B3	HCG27	RECK
ATP9A	HDAC4	RNF39
BRE	HECW2	RP11-676J12.7
C14orf2	HIF3A	RPF2
C1orf105	HLA-DQB1	RPN1
C2orf27A	HLA-DQB2	SERPINA4
C2orf76	HLA-DRB1	SERPINA5
C5orf66	HOOK2	SFMBT2
C7orf50	HOXA3	SH3PXD2B
CA6	HOXA4	SIAH3
CACNA1A	HOXA5	SLC1A4
CACNA2D4	HVCN1	SLC39A9
CAMTA1	ICAM5	SLC7A2
CCL25	IMMP2L	SLCO1C1
CCL4L1	ITGA6	SMYD3
CCNDBP1	IZUMO1	SND1
CD83	JPH3	SNX19
CDH13	KIAA1467	SOGA3
CDH23	KLF12	SPAG11B
CEACAM3	LRRN3	SPATC1L
CES1	MAD1L1	SPIRE2
CHIA	MATN4	SRRT
CLIC5	MCM9	SSUH2
COL5A3	METTL21C	STPG1
COX19	MFGE8	SUN1
CPXM2	MRI1	TDRD9
CYR61	MRPL28	THRSP
CYSTM1	MYBPC1	THSD7A
DDAH1	MYL5	TMEM175
DDX10	MYT1L	TMEM177
DLEU1	NDUFC2-KCTD14	TMEM184A
DLK1	NHSL1	TMEM247
DUS4L	NOL9	TMEM88B
DUSP22	NR2F1	TNFRSF6B
EDAR	NXN	TRAPPC9
ELK3	ORMDL3	TRPS1
