# Supplementary material for: Multifaceted immune dysregulation characterizes individuals at-risk for rheumatoid arthritis
Source: Nat Commun. 2023 Nov 22;14:7637. doi: 10.1038/s41467-023-43091-8 (PMC10665556; doi:10.1038/s41467-023-43091-8)
Supplement: Supplementary file 4 — Supplementary Data 2 [file 41467_2023_43091_MOESM4_ESM.xls]

## Sheet: Supplemental Data 2 Legend
Supplemental Data 2. Union of top 10% most important differentially methylated loci (DML) selected by random forest models that separate anti-CCP3(-), At-Risk, and Early RA samples. After feature selection, the models achieved accuracies of 89.7%, 78.1% and 96.8% on the test data when discriminating between Early RA vs At-Risk, Early RA vs anti-CCP3(-) Controls and At-Risk vs anti-CCP3(-) Control…

## Sheet: formatted
	Δβ (q value)
DML	ACPA+ vs. ACPA-	ACPA- vs. ERA	ACPA+ vs. ERA	DMG(s)
cg02063695	0.00 (9.30E-01)	0.06 (1.82E-05)	0.06 (6.71E-05)
cg05084668	0.01 (7.96E-01)	-0.09 (1.01E-04)	-0.09 (6.62E-04)	ALG1L
cg23159337	0.00 (8.92E-01)	-0.04 (2.23E-03)	-0.04 (1.45E-03)
cg14137381	-0.02 (1.43E-01)	0.08 (3.22E-05)	0.06 (1.83E-03)
cg22025206	-0.02 (8.32E-02)	0.08 (7.17E-07)	0.06 (7.79E-05)
cg11629812	-0.02 (5.17E-02)	-0.02 (1.02E-01)	-0.04 (1.02E-03)
cg05283184	0.04 (1.09E-03)	0.02 (2.21E-01)	0.06 (1.51E-04)	IRAK1BP1
cg05076221	0.00 (7.79E-01)	0.05 (1.71E-05)	0.05 (7.32E-05)	HOXA5
cg09207400	0.00 (7.00E-01)	0.05 (7.28E-06)	0.04 (3.87E-05)	HOXA5
cg14014955	-0.01 (4.85E-01)	0.05 (7.28E-06)	0.04 (1.48E-04)	HOXA5
cg17432857	0.00 (9.51E-01)	0.05 (7.21E-06)	0.05 (1.24E-05)	HOXA3
cg27151303	0.00 (9.93E-01)	0.05 (1.10E-05)	0.05 (2.28E-05)	HOXA3
cg20478239	0.00 (9.03E-01)	0.07 (1.15E-05)	0.07 (7.99E-06)
cg15123087	0.00 (9.80E-01)	-0.08 (8.87E-06)	-0.08 (5.78E-07)	ARHGEF5
cg06106484	0.03 (4.49E-02)	0.02 (2.85E-01)	0.05 (5.11E-03)
cg25009553	-0.03 (3.24E-01)	-0.06 (3.55E-02)	-0.09 (2.13E-03)
cg13789015	-0.02 (6.99E-02)	-0.03 (5.60E-02)	-0.05 (1.12E-03)
cg16653991	0.00 (9.52E-01)	-0.03 (1.57E-01)	-0.03 (1.78E-01)
cg21224286	0.00 (9.53E-01)	-0.05 (2.87E-03)	-0.05 (2.99E-03)	CACNA2D4
cg04453367	0.00 (8.56E-01)	0.04 (8.38E-04)	0.04 (1.50E-03)	CHGA
cg09971646	0.02 (6.75E-02)	0.02 (3.94E-02)	0.05 (8.20E-05)
cg10838389	0.01 (1.17E-01)	0.02 (1.91E-02)	0.03 (1.51E-04)
cg26963367	0.00 (9.05E-01)	0.05 (5.34E-04)	0.05 (2.64E-04)
cg10332116	0.01 (5.22E-01)	0.05 (1.38E-04)	0.05 (9.27E-05)
cg20008800	0.00 (9.05E-01)	-0.05 (4.44E-03)	-0.04 (1.04E-02)
cg03049249	-0.01 (3.89E-01)	0.07 (1.60E-05)	0.06 (2.63E-04)	RP11-219A15.1
cg04657146	0.07 (8.87E-02)	0.13 (2.54E-04)	0.20 (5.73E-07)
cg23899408	0.05 (8.32E-02)	0.11 (1.35E-04)	0.16 (3.30E-07)	HOOK2
cg20381372	-0.06 (2.01E-01)	-0.13 (1.69E-03)	-0.19 (3.87E-05)
cg25925710	-0.01 (8.79E-01)	0.09 (1.35E-03)	0.09 (2.62E-03)
cg17782550	0.00 (9.05E-01)	-0.04 (1.01E-03)	-0.04 (1.79E-03)
cg08477332	-0.02 (6.89E-01)	-0.13 (4.05E-04)	-0.14 (1.20E-04)
cg06494592	0.02 (3.62E-01)	0.07 (7.28E-06)	0.09 (1.85E-08)
cg04553112	0.02 (1.71E-01)	0.07 (8.87E-06)	0.10 (8.87E-09)
cg17250082	0.05 (1.63E-02)	0.04 (1.27E-02)	0.09 (2.28E-05)
cg08762424	0.05 (6.50E-02)	0.05 (1.92E-02)	0.10 (1.94E-04)
cg19432846	0.04 (7.43E-02)	0.06 (3.93E-04)	0.10 (2.26E-07)
cg17975832	-0.02 (3.99E-01)	-0.05 (2.35E-02)	-0.07 (2.51E-03)
cg26913058	0.01 (5.25E-01)	0.10 (9.62E-04)	0.11 (2.64E-04)	MRPL28
cg12437481	0.01 (5.22E-01)	0.08 (1.27E-03)	0.09 (2.64E-04)	MRPL28
cg02219949	0.01 (5.78E-01)	0.06 (1.88E-03)	0.07 (4.31E-04)
cg08835041	0.02 (3.15E-01)	0.10 (1.30E-03)	0.12 (1.90E-04)
cg10044179	0.01 (7.00E-01)	0.08 (5.98E-04)	0.10 (1.94E-04)
cg17519938	0.02 (3.31E-02)	0.01 (3.39E-01)	0.03 (7.89E-03)
cg03306615	0.01 (2.01E-01)	0.03 (1.21E-02)	0.05 (1.02E-03)
cg26051413	0.02 (7.11E-02)	0.03 (8.90E-02)	0.05 (4.36E-03)
cg15971518	0.01 (5.77E-01)	0.07 (3.68E-03)	0.08 (6.62E-04)
cg27630820	-0.02 (3.92E-01)	0.05 (2.45E-03)	0.03 (3.52E-02)	PIWIL1
cg19424457	-0.02 (3.24E-01)	0.06 (9.01E-04)	0.04 (1.89E-02)	PIWIL1
cg11931211	-0.03 (2.75E-01)	0.05 (1.85E-02)	0.02 (2.43E-01)	PIWIL1
cg26168643	0.04 (1.15E-02)	0.00 (9.50E-01)	0.04 (3.59E-02)
cg15111296	0.02 (5.63E-01)	0.07 (1.73E-03)	0.08 (1.90E-04)
cg12892701	0.00 (9.46E-01)	0.07 (2.29E-04)	0.07 (1.94E-04)	HOPX
cg04364695	0.02 (1.41E-01)	0.06 (1.80E-03)	0.08 (3.87E-05)	ZMAT4
cg00817464	-0.01 (8.57E-01)	0.15 (3.45E-05)	0.14 (1.24E-04)	XPNPEP1
cg22190077	-0.01 (6.89E-01)	-0.06 (1.91E-02)	-0.07 (5.58E-03)
cg04244433	0.00 (9.06E-01)	-0.07 (9.41E-04)	-0.07 (1.83E-03)	GTF3A
cg11655627	0.00 (9.05E-01)	-0.07 (4.36E-04)	-0.07 (1.02E-03)	GTF3A
cg04413036	0.04 (1.20E-01)	0.04 (4.08E-02)	0.08 (2.62E-04)
cg05690441	0.00 (7.85E-01)	0.03 (1.34E-03)	0.04 (5.53E-04)	CYR61
cg18822299	-0.01 (7.86E-01)	0.08 (7.62E-04)	0.07 (1.99E-03)	DDX10
cg13861644	-0.02 (2.84E-01)	0.06 (2.08E-03)	0.03 (4.63E-02)	PIWIL1
cg15011409	0.01 (1.17E-01)	0.02 (1.20E-01)	0.03 (8.18E-03)
cg13546858	-0.02 (3.46E-01)	-0.01 (4.11E-01)	-0.03 (5.47E-02)
cg02769477	0.00 (9.92E-01)	0.06 (3.79E-03)	0.06 (3.95E-03)
cg10417901	0.02 (5.05E-02)	-0.05 (7.21E-06)	-0.03 (2.99E-03)
cg07929412	-0.08 (1.15E-02)	0.08 (7.29E-03)	0.00 (9.39E-01)
cg24229304	0.01 (7.85E-01)	-0.06 (1.56E-03)	-0.05 (5.58E-03)
cg11045331	-0.02 (3.09E-02)	0.02 (2.68E-02)	0.00 (8.86E-01)
cg02691506	0.01 (6.63E-01)	0.09 (7.21E-06)	0.10 (6.09E-07)	SSUH2
cg18697348	-0.02 (1.20E-01)	0.04 (1.10E-03)	0.02 (8.95E-02)	SELK
cg15204487	0.00 (9.16E-01)	-0.06 (1.27E-03)	-0.05 (1.43E-03)
cg03209412	0.02 (2.44E-01)	-0.04 (3.02E-03)	-0.03 (4.24E-02)
cg26968378	-0.02 (1.17E-01)	0.04 (4.42E-03)	0.02 (1.85E-01)
cg12633154	0.02 (4.94E-01)	0.11 (8.87E-06)	0.13 (3.30E-07)	RNF39
cg14600855	0.00 (8.32E-01)	0.04 (4.22E-03)	0.04 (2.99E-03)	CLIC5
cg27352433	-0.01 (5.19E-01)	0.06 (3.58E-05)	0.05 (4.31E-04)
cg22852245	-0.02 (4.88E-01)	0.09 (3.68E-03)	0.07 (3.00E-02)	MCM9
cg13808314	-0.03 (7.84E-02)	0.06 (6.87E-05)	0.03 (3.19E-02)	THSD7A
cg17569124	-0.01 (4.94E-01)	0.06 (4.69E-06)	0.05 (6.00E-05)	HOXA3
cg02005600	-0.01 (3.15E-01)	0.06 (4.69E-06)	0.05 (1.20E-04)	HOXA3
cg14882265	-0.01 (5.63E-01)	0.05 (3.82E-05)	0.04 (3.68E-04)
cg20234172	0.02 (1.05E-01)	-0.05 (2.64E-05)	-0.03 (5.92E-03)
cg25601471	-0.03 (4.49E-02)	0.07 (7.57E-05)	0.04 (2.65E-02)
cg27134251	-0.03 (4.49E-02)	0.07 (7.63E-05)	0.04 (2.12E-02)
cg09050832	-0.04 (4.65E-02)	0.08 (1.16E-04)	0.04 (3.38E-02)
cg02490460	-0.03 (6.47E-02)	0.08 (6.87E-05)	0.05 (1.37E-02)
cg01003893	0.02 (3.11E-01)	-0.02 (1.79E-01)	0.00 (8.60E-01)
cg04579291	-0.02 (2.75E-02)	0.07 (7.28E-06)	0.05 (1.06E-03)	SLC25A37
cg25569470	-0.01 (3.45E-01)	0.05 (2.64E-05)	0.04 (6.78E-04)
cg09365932	-0.02 (3.26E-01)	0.08 (1.43E-04)	0.06 (3.72E-03)
cg06894600	-0.01 (3.99E-01)	0.05 (1.95E-05)	0.04 (4.49E-04)
cg16352527	-0.02 (1.48E-02)	0.04 (1.71E-05)	0.03 (7.59E-03)
cg02786339	-0.01 (3.24E-01)	0.02 (2.30E-03)	0.02 (4.13E-02)
cg15480998	-0.01 (1.71E-01)	0.04 (7.21E-06)	0.03 (7.55E-04)	KCNMA1
cg17686260	0.06 (4.49E-02)	-0.12 (7.21E-06)	-0.06 (7.62E-03)
cg12859507	0.00 (9.92E-01)	-0.07 (3.70E-03)	-0.07 (3.69E-03)
cg16481612	-0.02 (1.98E-01)	0.07 (2.94E-05)	0.05 (1.50E-03)
cg09296044	0.00 (9.33E-01)	0.04 (2.35E-02)	0.04 (3.24E-02)	EPB42
cg03744383	-0.03 (1.43E-02)	0.07 (8.87E-06)	0.04 (1.37E-02)	CES1
cg05457730	-0.01 (8.56E-01)	0.09 (9.50E-04)	0.08 (2.51E-03)
cg22798362	0.00 (9.63E-01)	-0.06 (1.09E-03)	-0.06 (1.45E-03)
cg21329660	0.01 (5.11E-01)	-0.06 (9.85E-05)	-0.05 (9.61E-04)
cg10783469	0.01 (4.41E-01)	0.03 (3.22E-04)	0.04 (1.58E-05)
cg03847896	-0.01 (6.70E-01)	0.10 (7.41E-05)	0.09 (5.09E-04)	RAP1A
cg17218026	0.00 (8.40E-01)	-0.07 (5.56E-04)	-0.06 (1.27E-03)	ADAR
cg19699106	0.09 (5.72E-04)	-0.11 (8.87E-06)	-0.02 (2.81E-01)
cg02077920	0.03 (1.20E-01)	-0.06 (1.27E-03)	-0.03 (6.84E-02)
cg18082583	-0.02 (3.24E-01)	0.07 (1.89E-03)	0.05 (3.29E-02)	TTC27
cg09220401	0.04 (4.49E-02)	-0.11 (7.17E-07)	-0.07 (6.78E-04)
cg20053110	-0.06 (6.76E-02)	0.10 (6.33E-04)	0.04 (1.73E-01)
cg18434912	0.02 (4.85E-01)	-0.07 (1.82E-02)	-0.05 (9.93E-02)	AMD1
cg11539674	-0.03 (4.49E-02)	0.07 (2.46E-05)	0.04 (1.96E-02)	SND1
cg12183347	0.01 (7.35E-01)	-0.07 (5.86E-03)	-0.06 (1.45E-02)
cg14024893	0.00 (9.46E-01)	0.06 (3.12E-03)	0.06 (4.68E-03)	ENTPD2
cg02275226	0.03 (3.89E-01)	-0.07 (2.08E-03)	-0.05 (3.84E-02)
cg18705301	0.06 (3.63E-02)	-0.10 (2.40E-05)	-0.04 (4.73E-02)
cg02301920	-0.01 (4.94E-01)	0.10 (2.64E-05)	0.09 (3.35E-04)	CES1
cg04850148	0.08 (1.15E-02)	-0.17 (8.87E-06)	-0.09 (1.24E-02)	CCL4L1
cg20246743	-0.02 (4.94E-01)	0.06 (1.27E-02)	0.04 (7.28E-02)
cg10148932	-0.03 (1.78E-01)	0.11 (2.26E-04)	0.08 (7.94E-03)
cg01243097	-0.03 (8.99E-02)	0.08 (1.14E-04)	0.05 (1.37E-02)
cg15242686	0.01 (7.73E-01)	-0.10 (3.58E-05)	-0.09 (2.64E-04)
cg11247378	-0.06 (5.17E-02)	0.14 (7.21E-06)	0.08 (3.56E-03)
cg01934408	-0.01 (4.85E-01)	-0.03 (5.97E-03)	-0.04 (6.62E-04)
cg25608392	0.00 (9.53E-01)	0.02 (1.81E-01)	0.02 (2.05E-01)
cg18467790	-0.13 (1.09E-03)	0.10 (1.54E-02)	-0.03 (5.08E-01)
cg12443985	-0.01 (5.97E-01)	0.04 (9.19E-03)	0.03 (3.37E-02)	TRAPPC9
cg26626342	-0.01 (1.71E-01)	0.02 (1.48E-02)	0.01 (2.67E-01)	COL13A1
cg18319102	-0.03 (7.65E-02)	0.04 (1.05E-02)	0.01 (3.83E-01)	PIWIL1
cg18980028	0.01 (5.97E-01)	0.04 (1.92E-02)	0.05 (4.56E-03)
cg11142730	0.05 (3.89E-03)	-0.07 (2.54E-04)	-0.02 (2.67E-01)
cg01366882	0.03 (6.50E-02)	-0.07 (3.37E-06)	-0.05 (1.45E-03)	CDH4
cg14087524	0.02 (5.96E-01)	0.09 (3.99E-03)	0.10 (1.02E-03)	INPP5B
cg17797028	0.02 (2.99E-01)	-0.07 (9.01E-04)	-0.05 (1.62E-02)
cg17865545	0.04 (4.49E-02)	-0.10 (9.38E-07)	-0.06 (8.91E-04)
cg17013363	-0.02 (4.80E-02)	0.08 (8.87E-06)	0.06 (1.07E-03)
cg01829241	-0.04 (1.15E-02)	0.09 (8.87E-06)	0.05 (8.18E-03)
cg16426182	0.03 (3.58E-02)	-0.07 (2.40E-05)	-0.03 (1.97E-02)
cg04468621	-0.02 (6.47E-02)	0.07 (3.58E-05)	0.05 (2.18E-03)	RP11-701P16.2
cg13005202	-0.03 (2.78E-02)	0.08 (2.33E-05)	0.05 (8.14E-03)
cg24796644	-0.05 (4.61E-02)	0.08 (3.95E-04)	0.03 (1.89E-01)
cg26872907	-0.02 (4.65E-02)	0.07 (4.56E-05)	0.05 (6.10E-03)
cg12590535	0.01 (5.96E-01)	-0.07 (4.36E-04)	-0.06 (2.33E-03)
cg15871419	0.02 (7.24E-02)	-0.08 (1.11E-04)	-0.06 (2.71E-03)
cg09507567	0.02 (2.69E-01)	-0.07 (2.96E-06)	-0.05 (6.14E-05)
cg06064525	-0.01 (7.00E-01)	0.05 (7.83E-03)	0.04 (3.24E-02)
cg12070987	-0.02 (6.76E-02)	0.07 (1.03E-05)	0.05 (1.55E-03)	TCIRG1
cg08863777	-0.03 (1.14E-02)	0.07 (7.28E-06)	0.04 (4.56E-03)
cg10838410	-0.03 (3.31E-02)	0.09 (1.71E-05)	0.06 (3.69E-03)
cg16847214	0.02 (3.15E-01)	-0.09 (3.37E-06)	-0.07 (7.79E-05)
cg09711238	0.01 (5.63E-01)	-0.05 (1.94E-03)	-0.04 (1.19E-02)	IFNG
cg00291442	0.02 (3.81E-01)	-0.05 (1.76E-03)	-0.04 (1.99E-02)	ANKS1B
cg18105134	0.02 (5.63E-01)	0.10 (1.21E-03)	0.11 (1.90E-04)	PROZ
cg16688050	0.03 (4.49E-02)	-0.07 (2.40E-05)	-0.04 (9.46E-03)
cg19649900	-0.02 (3.79E-02)	0.08 (7.28E-06)	0.05 (1.06E-03)
cg24399712	-0.04 (7.18E-02)	0.11 (4.69E-06)	0.07 (1.16E-03)
cg24920358	-0.02 (1.91E-01)	0.04 (1.19E-03)	0.02 (4.62E-02)	PPIE
cg11518408	-0.02 (3.31E-02)	0.04 (7.96E-05)	0.02 (1.96E-02)
cg19759481	-0.01 (5.85E-01)	0.06 (9.44E-06)	0.06 (1.24E-04)	HOXA3
cg25307665	-0.01 (4.94E-01)	0.07 (6.29E-05)	0.06 (7.36E-04)	HOXA3
cg06758847	-0.02 (1.05E-01)	0.04 (1.68E-02)	0.01 (3.56E-01)
cg07040013	-0.02 (2.84E-01)	0.07 (3.48E-03)	0.05 (3.99E-02)
cg23596287	0.02 (1.74E-01)	-0.06 (2.36E-05)	-0.04 (2.01E-03)
cg22992730	-0.04 (4.02E-02)	0.07 (5.93E-05)	0.04 (2.33E-02)
cg23471274	0.02 (3.46E-01)	-0.05 (6.72E-05)	-0.04 (7.82E-03)
cg24617313	0.01 (6.77E-01)	-0.09 (1.14E-04)	-0.08 (9.61E-04)
cg19051117	-0.02 (4.94E-01)	0.06 (1.95E-02)	0.04 (1.16E-01)
cg17035899	0.05 (9.42E-03)	-0.01 (3.75E-01)	0.04 (4.44E-02)	MYL5
cg19287610	-0.06 (6.95E-05)	-0.01 (6.77E-01)	-0.06 (2.64E-04)
cg22785556	-0.07 (1.26E-03)	0.04 (4.55E-02)	-0.03 (3.19E-01)	C7orf50
cg07965995	-0.06 (2.78E-02)	0.04 (9.54E-02)	-0.02 (5.39E-01)	NXN
cg08103988	-0.15 (7.27E-06)	0.13 (3.70E-03)	-0.02 (5.82E-01)
cg21358336	-0.13 (1.41E-05)	0.13 (1.43E-03)	0.00 (9.52E-01)
cg08750459	-0.12 (7.27E-06)	0.11 (3.70E-03)	-0.02 (6.00E-01)
cg17713488	0.08 (5.72E-04)	-0.06 (1.39E-02)	0.02 (3.91E-01)	COL5A3
cg20673407	0.12 (5.72E-04)	-0.06 (9.54E-02)	0.06 (1.16E-01)
cg01723420	-0.06 (7.57E-04)	0.04 (2.44E-02)	-0.02 (4.14E-01)	N4BP1
cg04798314	0.11 (3.89E-03)	0.02 (6.01E-01)	0.13 (4.57E-03)	SMYD3
cg14161159	0.07 (3.89E-03)	-0.02 (5.15E-01)	0.05 (5.47E-02)	C2orf27A
cg04633141	-0.05 (2.84E-03)	0.02 (2.94E-01)	-0.03 (5.47E-02)	TMEM184A

## Sheet: rfClass_dmlDmgData_df
DML	ccpPvccpM_bDiff	ccpPvccpM_aPval	ccpMvera_bDiff	ccpMvera_aPval	ccpPvera_bDiff	ccpPvera_aPval	DMG
cg02063695	-0.00183309	0.929691	0.0642142	1.81552e-05	0.0623811	6.70762e-05	NA
cg05084668	0.00926878	0.796436	-0.094463	0.000100636	-0.0851943	0.000662286	ALG1L
cg23159337	-0.00298511	0.891591	-0.0399094	0.00223204	-0.0428945	0.00145206	NA
cg14137381	-0.0203884	0.143155	0.0791643	3.21998e-05	0.0587759	0.00183085	NA
cg22025206	-0.0200081	0.0831604	0.0819296	7.17384e-07	0.0619215	7.7853e-05	NA
cg11629812	-0.0240639	0.0517431	-0.0207848	0.101975	-0.0448487	0.00102333	NA
cg05283184	0.0405722	0.00108622	0.0167892	0.221274	0.0573614	0.000150938	IRAK1BP1
cg05076221	-0.00423252	0.779111	0.0493849	1.70888e-05	0.0451524	7.32369e-05	HOXA5
cg09207400	-0.00479033	0.699634	0.0487897	7.27545e-06	0.0439993	3.86705e-05	HOXA5
cg14014955	-0.00758229	0.484912	0.0504119	7.27545e-06	0.0428296	0.000148326	HOXA5
cg17432857	-0.000848285	0.950936	0.0496569	7.21486e-06	0.0488086	1.23821e-05	HOXA3
cg27151303	-6.08712e-05	0.993366	0.0471539	1.10494e-05	0.047093	2.27796e-05	HOXA3
cg20478239	0.00270003	0.902551	0.065575	1.15173e-05	0.068275	7.99242e-06	NA
cg15123087	-0.000895234	0.980366	-0.0776953	8.86505e-06	-0.0785906	5.78127e-07	ARHGEF5
cg06106484	0.0344738	0.0449251	0.0195314	0.284723	0.0540052	0.00511162	NA
cg25009553	-0.0322048	0.323766	-0.0559596	0.0354953	-0.0881644	0.00213024	NA
cg13789015	-0.0220831	0.0699088	-0.0275042	0.0560105	-0.0495873	0.00112321	NA
cg16653991	0.00171627	0.951962	-0.0298978	0.15748	-0.0281816	0.177695	NA
cg21224286	0.0013338	0.953292	-0.054855	0.00286591	-0.0535212	0.00298605	CACNA2D4
cg04453367	-0.00251918	0.855516	0.0420345	0.000838312	0.0395153	0.00149705	CHGA
cg09971646	0.0234486	0.0675095	0.0240153	0.0393767	0.0474639	8.20471e-05	NA
cg10838389	0.0116078	0.116938	0.0161381	0.0191056	0.0277458	0.000150938	NA
cg26963367	0.00220087	0.905208	0.0506774	0.000533841	0.0528783	0.000264184	NA
cg10332116	0.00679127	0.522338	0.0464372	0.000137555	0.0532285	9.2653e-05	NA
cg20008800	0.00254771	0.905208	-0.0450091	0.00443646	-0.0424614	0.0104453	NA
cg03049249	-0.0120343	0.389146	0.0744086	1.59586e-05	0.0623743	0.000262803	RP11-219A15.1
cg04657146	0.0655468	0.0887393	0.134313	0.000254258	0.19986	5.72654e-07	NA
cg23899408	0.0490831	0.0831604	0.10954	0.000135248	0.158624	3.29949e-07	HOOK2
cg20381372	-0.058428	0.201092	-0.132331	0.00169103	-0.190759	3.86705e-05	NA
cg25925710	-0.00505754	0.87893	0.0906315	0.00134968	0.085574	0.00261822	NA
cg17782550	0.00204885	0.905208	-0.0382704	0.00101077	-0.0362215	0.00179012	NA
cg08477332	-0.0173544	0.688598	-0.127033	0.000404601	-0.144388	0.000120399	NA
cg06494592	0.0178005	0.361991	0.0724328	7.27545e-06	0.0902332	1.84608e-08	NA
cg04553112	0.0244842	0.170616	0.0719	8.86505e-06	0.0963842	8.87437e-09	NA
cg17250082	0.0507259	0.0163413	0.0389707	0.0126932	0.0896967	2.27796e-05	NA
cg08762424	0.0472236	0.0650315	0.0481842	0.0191975	0.0954078	0.000194265	NA
cg19432846	0.0375127	0.0743226	0.0623639	0.000393069	0.0998766	2.26051e-07	NA
cg17975832	-0.0201615	0.399101	-0.0502378	0.02347	-0.0703993	0.00250644	NA
cg26913058	0.0126738	0.524557	0.0963574	0.000962185	0.109031	0.000264184	MRPL28
cg12437481	0.0113849	0.522338	0.0788201	0.00127477	0.090205	0.000264184	MRPL28
cg02219949	0.0111585	0.577509	0.0570139	0.00188268	0.0681725	0.000431305	NA
cg08835041	0.0219238	0.315353	0.102387	0.00129884	0.124311	0.000189554	NA
cg10044179	0.0107483	0.699634	0.0843567	0.00059829	0.095105	0.000194265	NA
cg17519938	0.021655	0.0330921	0.0121682	0.338527	0.0338231	0.00788766	NA
cg03306615	0.0129301	0.201092	0.032738	0.0121444	0.045668	0.00102333	NA
cg26051413	0.023046	0.0711247	0.0296029	0.0890123	0.0526489	0.0043572	NA
cg15971518	0.014135	0.577458	0.0675683	0.00367769	0.0817033	0.000662286	NA
cg27630820	-0.0163332	0.392334	0.0488225	0.00244914	0.0324894	0.0352009	PIWIL1
cg19424457	-0.0217563	0.323766	0.0635777	0.000901393	0.0418214	0.0188655	PIWIL1
cg11931211	-0.0257551	0.274904	0.0469557	0.0184754	0.0212006	0.242982	PIWIL1
cg26168643	0.0360576	0.0115083	0.00104307	0.949854	0.0371006	0.035854	NA
cg15111296	0.0163382	0.56313	0.0686476	0.00173109	0.0849858	0.000189554	NA
cg12892701	0.00155928	0.94565	0.0658762	0.000229221	0.0674355	0.000194265	HOPX
cg04364695	0.0248963	0.141064	0.0587845	0.00179989	0.0836808	3.86705e-05	ZMAT4
cg00817464	-0.00836049	0.856547	0.152359	3.45125e-05	0.143998	0.000124414	XPNPEP1
cg22190077	-0.0110941	0.688598	-0.055793	0.0191056	-0.0668872	0.00558262	NA
cg04244433	0.00247734	0.905565	-0.0680673	0.000941177	-0.06559	0.00183085	GTF3A
cg11655627	0.0026302	0.905208	-0.0691382	0.00043567	-0.066508	0.00102333	GTF3A
cg04413036	0.0367061	0.120316	0.0442223	0.0407577	0.0809285	0.000261971	NA
cg05690441	0.00341319	0.784991	0.0318915	0.00134146	0.0353047	0.00055305	CYR61
cg18822299	-0.00690865	0.786377	0.0808012	0.000761707	0.0738925	0.00198762	DDX10
cg13861644	-0.022521	0.28391	0.0563591	0.00207716	0.0338381	0.0462724	PIWIL1
cg15011409	0.0129286	0.116938	0.0165562	0.119919	0.0294848	0.00817832	NA
cg13546858	-0.0165107	0.345539	-0.0141813	0.411413	-0.030692	0.0546519	NA
cg02769477	0.000381352	0.991956	0.0566916	0.00379109	0.0570729	0.00394673	NA
cg10417901	0.0180849	0.050453	-0.0468433	7.21486e-06	-0.0287584	0.00298605	NA
cg07929412	-0.0808169	0.0115083	0.0783158	0.00729356	-0.00250107	0.939323	NA
cg24229304	0.00572466	0.784991	-0.0584203	0.00155985	-0.0526956	0.00558262	NA
cg11045331	-0.021348	0.0308645	0.0228925	0.0267886	0.00154447	0.88645	NA
cg02691506	0.0119228	0.663009	0.0856257	7.21486e-06	0.0975485	6.09222e-07	SSUH2
cg18697348	-0.0232296	0.120316	0.0406386	0.00110398	0.017409	0.0894872	SELK
cg15204487	0.00286224	0.916285	-0.0567374	0.00127477	-0.0538751	0.0014259	NA
cg03209412	0.0153981	0.24412	-0.0434444	0.00301599	-0.0280463	0.042403	NA
cg26968378	-0.0229445	0.116938	0.0424679	0.00442452	0.0195234	0.185351	NA
cg12633154	0.0199907	0.494308	0.105147	8.86505e-06	0.125138	3.29949e-07	RNF39
cg14600855	0.00266926	0.832136	0.0400032	0.00421634	0.0426725	0.00298605	CLIC5
cg27352433	-0.00824314	0.519244	0.0615743	3.58268e-05	0.0533311	0.000431305	NA
cg22852245	-0.0204213	0.48847	0.0866053	0.00367769	0.066184	0.0300426	MCM9
cg13808314	-0.026905	0.0783635	0.0582595	6.86872e-05	0.0313545	0.0319341	THSD7A
cg17569124	-0.00972182	0.494308	0.0632558	4.6885e-06	0.053534	6.00047e-05	HOXA3
cg02005600	-0.0120026	0.314954	0.0618257	4.6885e-06	0.0498231	0.000120399	HOXA3
cg14882265	-0.00629995	0.56313	0.0492936	3.82298e-05	0.0429937	0.000368172	NA
cg20234172	0.0174084	0.105298	-0.045017	2.63725e-05	-0.0276085	0.00591922	NA
cg25601471	-0.0332806	0.0449251	0.0705369	7.57129e-05	0.0372563	0.0265258	NA
cg27134251	-0.0325789	0.0449251	0.0680179	7.63365e-05	0.035439	0.0211677	NA
cg09050832	-0.0379356	0.0465411	0.0783758	0.000116408	0.0404402	0.0337525	NA
cg02490460	-0.032368	0.0646733	0.0774275	6.86872e-05	0.0450595	0.013748	NA
cg01003893	0.0209425	0.311295	-0.0243722	0.178619	-0.00342974	0.859672	NA
cg04579291	-0.0195738	0.027492	0.067905	7.27545e-06	0.0483312	0.00106274	SLC25A37
cg25569470	-0.0120349	0.345066	0.0519491	2.63725e-05	0.0399142	0.000677607	NA
cg09365932	-0.0198298	0.326455	0.0807353	0.000143321	0.0609055	0.00372458	NA
cg06894600	-0.0123617	0.399101	0.0509208	1.9479e-05	0.0385592	0.000449022	NA
cg16352527	-0.0185397	0.014759	0.0440154	1.70888e-05	0.0254757	0.00758918	NA
cg02786339	-0.007764	0.323766	0.0239515	0.00229898	0.0161875	0.0412763	NA
cg15480998	-0.0119883	0.170616	0.0408498	7.21486e-06	0.0288615	0.000754652	KCNMA1
cg17686260	0.0602907	0.0449251	-0.120838	7.21486e-06	-0.0605477	0.00761579	NA
cg12859507	-0.000347118	0.991956	-0.0738559	0.00370094	-0.074203	0.00368741	NA
cg16481612	-0.0180812	0.198499	0.0727101	2.93937e-05	0.0546289	0.00150355	NA
cg09296044	-0.00231134	0.933034	0.0396558	0.02347	0.0373445	0.0323671	EPB42
cg03744383	-0.0322354	0.0143479	0.0685009	8.86505e-06	0.0362655	0.013748	CES1
cg05457730	-0.00501781	0.855516	0.0883864	0.000950002	0.0833686	0.00250644	NA
cg22798362	0.000844191	0.9632	-0.058049	0.00108687	-0.0572048	0.00145206	NA
cg21329660	0.0104181	0.51063	-0.0599503	9.84898e-05	-0.0495322	0.000960965	NA
cg10783469	0.00886161	0.440972	0.0335776	0.000321941	0.0424392	1.58213e-05	NA
cg03847896	-0.0105976	0.669621	0.0986506	7.41494e-05	0.088053	0.000508501	RAP1A
cg17218026	0.00388516	0.839577	-0.0676105	0.000555705	-0.0637253	0.00126534	ADAR
cg19699106	0.0855859	0.000572451	-0.109234	8.86505e-06	-0.0236486	0.280823	NA
cg02077920	0.025908	0.120316	-0.0589427	0.00127477	-0.0330346	0.0684267	NA
cg18082583	-0.0210241	0.323766	0.0681545	0.0018943	0.0471303	0.0328846	TTC27
cg09220401	0.0443733	0.0449251	-0.110698	7.17384e-07	-0.0663246	0.000677607	NA
cg20053110	-0.0584208	0.0675681	0.0954318	0.000633436	0.0370111	0.172576	NA
cg18434912	0.022737	0.484912	-0.074596	0.0182297	-0.051859	0.099316	AMD1
cg11539674	-0.033915	0.0449251	0.0707319	2.45595e-05	0.0368169	0.0195711	SND1
cg12183347	0.00858072	0.735089	-0.0698653	0.00585607	-0.0612846	0.0144839	NA
cg14024893	-0.00150121	0.94565	0.0578482	0.00311772	0.0563469	0.0046805	ENTPD2
cg02275226	0.026632	0.389456	-0.072865	0.00207716	-0.046233	0.0383618	NA
cg18705301	0.0600535	0.036313	-0.103498	2.40365e-05	-0.0434448	0.047256	NA
cg02301920	-0.0130334	0.494308	0.104745	2.63725e-05	0.0917112	0.000335399	CES1
cg04850148	0.0776133	0.0115083	-0.171757	8.86505e-06	-0.0941437	0.0123983	CCL4L1
cg20246743	-0.0180163	0.494308	0.0558049	0.0127012	0.0377887	0.072756	NA
cg10148932	-0.0311996	0.178228	0.110222	0.000225667	0.0790226	0.00793986	NA
cg01243097	-0.030038	0.089939	0.0776728	0.000113809	0.0476348	0.013748	NA
cg15242686	0.0110411	0.772786	-0.103767	3.58268e-05	-0.0927258	0.000264184	NA
cg11247378	-0.059879	0.0517431	0.144632	7.21486e-06	0.0847532	0.0035623	NA
cg01934408	-0.0073069	0.484912	-0.0296778	0.00596568	-0.0369847	0.000662286	NA
cg25608392	-0.00100926	0.953292	0.0205521	0.181166	0.0195429	0.205135	NA
cg18467790	-0.127529	0.00108622	0.0996769	0.0153741	-0.0278522	0.507848	NA
cg12443985	-0.00683045	0.596845	0.0384191	0.00919311	0.0315886	0.0336575	TRAPPC9
cg26626342	-0.0133454	0.170616	0.0233239	0.0147676	0.00997842	0.267442	COL13A1
cg18319102	-0.0306188	0.0765207	0.0449033	0.0104669	0.0142845	0.38272	PIWIL1
cg18980028	0.00912388	0.596845	0.0408661	0.0191975	0.0499899	0.00456319	NA
cg11142730	0.0492176	0.00389163	-0.0682695	0.000254258	-0.0190519	0.267442	NA
cg01366882	0.0267375	0.0650315	-0.0726007	3.36866e-06	-0.0458632	0.00145206	CDH4
cg14087524	0.0161595	0.596075	0.0861705	0.00398907	0.10233	0.00102333	INPP5B
cg17797028	0.0212202	0.298762	-0.0694515	0.000901393	-0.0482313	0.0161652	NA
cg17865545	0.0409874	0.0449251	-0.103793	9.37822e-07	-0.0628061	0.000891257	NA
cg17013363	-0.0210485	0.0480015	0.0769887	8.86505e-06	0.0559402	0.0010652	NA
cg01829241	-0.0435512	0.0115083	0.0900351	8.86505e-06	0.0464838	0.00817832	NA
cg16426182	0.0330631	0.0357638	-0.0676006	2.40365e-05	-0.0345375	0.0196712	NA
cg04468621	-0.0175133	0.0646733	0.0674796	3.58268e-05	0.0499662	0.00218137	RP11-701P16.2
cg13005202	-0.0307693	0.0278119	0.0783398	2.33131e-05	0.0475705	0.00814233	NA
cg24796644	-0.0540959	0.0460535	0.084876	0.000395222	0.0307801	0.188981	NA
cg26872907	-0.0246972	0.0465411	0.0744623	4.55711e-05	0.0497651	0.00609663	NA
cg12590535	0.0103752	0.596075	-0.0667635	0.00043567	-0.0563883	0.00233048	NA
cg15871419	0.015971	0.0723525	-0.0754196	0.000110994	-0.0594486	0.0027076	NA
cg09507567	0.0158487	0.26873	-0.0704609	2.95653e-06	-0.0546123	6.13842e-05	NA
cg06064525	-0.00858875	0.699634	0.048191	0.00782726	0.0396023	0.0323671	NA
cg12070987	-0.0210633	0.0675681	0.0691699	1.03437e-05	0.0481065	0.00154757	TCIRG1
cg08863777	-0.0278969	0.0113619	0.0696286	7.27545e-06	0.0417317	0.00456319	NA
cg10838410	-0.0290619	0.0330921	0.0867932	1.70888e-05	0.0577313	0.00368741	NA
cg16847214	0.0174666	0.314954	-0.0863096	3.36866e-06	-0.068843	7.7853e-05	NA
cg09711238	0.0115483	0.56313	-0.0521306	0.00194042	-0.0405824	0.011893	IFNG
cg00291442	0.0151169	0.380507	-0.0524764	0.00176294	-0.0373596	0.0199495	ANKS1B
cg18105134	0.0171616	0.56313	0.097371	0.00120506	0.114533	0.000189554	PROZ
cg16688050	0.0260927	0.0449251	-0.0663214	2.40365e-05	-0.0402287	0.0094649	NA
cg19649900	-0.0226899	0.0378658	0.0760412	7.27545e-06	0.0533513	0.00106274	NA
cg24399712	-0.0369595	0.0718292	0.106358	4.6885e-06	0.0693982	0.00115532	NA
cg24920358	-0.0150107	0.191329	0.0379363	0.00118788	0.0229256	0.0462457	PPIE
cg11518408	-0.016437	0.0330921	0.0405191	7.95548e-05	0.0240821	0.0195711	NA
cg19759481	-0.00821175	0.585231	0.0644005	9.44091e-06	0.0561887	0.000123521	HOXA3
cg25307665	-0.0123444	0.494308	0.0719645	6.29433e-05	0.0596201	0.000736184	HOXA3
cg06758847	-0.0237016	0.10531	0.0376083	0.0168463	0.0139067	0.356157	NA
cg07040013	-0.0224803	0.28391	0.0692994	0.0034802	0.046819	0.0399128	NA
cg23596287	0.0182859	0.173651	-0.0613328	2.36317e-05	-0.0430469	0.00200809	NA
cg22992730	-0.0369996	0.0402311	0.0720589	5.9346e-05	0.0350593	0.0232717	NA
cg23471274	0.0157373	0.345539	-0.0522109	6.71859e-05	-0.0364736	0.0078211	NA
cg24617313	0.0113716	0.677337	-0.0940277	0.000113809	-0.0826562	0.000960965	NA
cg19051117	-0.021539	0.494308	0.0615117	0.0194604	0.0399727	0.115516	NA
cg17035899	0.0488069	0.00941571	-0.0133517	0.375101	0.0354552	0.0444229	MYL5
cg19287610	-0.0551126	6.95144e-05	-0.00586574	0.676841	-0.0609783	0.000264184	NA
cg22785556	-0.070139	0.00126058	0.0449675	0.0454767	-0.0251716	0.318928	C7orf50
cg07965995	-0.0589416	0.0278119	0.0426598	0.095441	-0.0162819	0.539458	NXN
cg08103988	-0.149246	7.27463e-06	0.126483	0.00370094	-0.0227638	0.58218	NA
cg21358336	-0.128305	1.41167e-05	0.126141	0.00142844	-0.00216444	0.951963	NA
cg08750459	-0.124518	7.27463e-06	0.106493	0.00370094	-0.0180251	0.599886	NA
cg17713488	0.0847027	0.000572451	-0.0637743	0.0138744	0.0209283	0.391325	COL5A3
cg20673407	0.122885	0.000572451	-0.062831	0.095441	0.0600542	0.115516	NA
cg01723420	-0.0594366	0.000757335	0.0435776	0.0244108	-0.0158591	0.41397	N4BP1
cg04798314	0.106816	0.00389163	0.0242989	0.600738	0.131115	0.00456962	SMYD3
cg14161159	0.0653224	0.00389163	-0.016285	0.514574	0.0490374	0.0546519	C2orf27A
cg04633141	-0.0538134	0.00283797	0.0188639	0.293646	-0.0349495	0.0546519	TMEM184A
