# Supplementary material for: Multifaceted immune dysregulation characterizes individuals at-risk for rheumatoid arthritis
Source: Nat Commun. 2023 Nov 22;14:7637. doi: 10.1038/s41467-023-43091-8 (PMC10665556; doi:10.1038/s41467-023-43091-8)
Supplement: Supplementary file 5 — Supplementary Data 3 [file 41467_2023_43091_MOESM5_ESM.xlsx]

## Sheet: Supplemental Data 3
Supplemental Data 3. Antibody levels to individual or groups of similar antigens in pairwise comparisons between anti-CCP3(-) Controls and At-Risk, and At-Risk and Early RA
Antibody Targets and Positivity	Anti-CCP3 (-)	At-Risk	Early RA	p-value (FDR) for Anti-CCP(-) versus At-Risk	p-value (FDR) for At-Risk versus Early RA
N’s	172	97	62
CILP 536-552 cit 544 (19)	358.9	395.2	886.6	8.97E-01 (9.99E-01)	2.06E-05 (4.84E-05)
CILP 982-996 cit 988 991 (54)	303.7	373	915.5	6.85E-01 (9.99E-01)	3.39E-06 (9.38E-06)
CILP 775-792 cit 783 (93)	275.1	306.1	414.5	6.55E-01 (9.99E-01)	5.30E-02 (8.58E-02)
CILP 17-31 cit 22 (89)	246.7	263.3	583.3	9.57E-01 (9.99E-01)	1.21E-04 (2.70E-04)
CILP 297-311 cit 305 (84)	292.9	307.1	620.7	9.72E-01 (9.99E-01)	4.06E-04 (7.95E-04)
CILP 536-552 (91)	508.5	501.5	680.7	9.98E-01 (9.99E-01)	4.80E-01 (5.94E-01)
CILP 982-996 (21)	297.8	280.4	345.5	9.75E-01 (9.99E-01)	8.17E-01 (9.14E-01)
CILP 775-792 (44)	355.4	387.8	450.8	7.12E-01 (9.99E-01)	4.73E-01 (5.94E-01)
CILP 17-31 (90)	307.9	313.7	428.4	9.89E-01 (9.99E-01)	8.12E-02 (1.27E-01)
CILP 297-311 (28)	446.5	461.2	565	9.33E-01 (9.99E-01)	1.39E-01 (1.98E-01)
Enolase-1A 5-21 cit (36)	162.1	207.7	1313.3	9.63E-01 (9.99E-01)	7.00E-06 (1.73E-05)
Vimentin 58-77 cit3 cyclic (97)	263	370.2	1528.9	7.70E-01 (9.99E-01)	8.84E-08 (3.20E-07)
Vimentin 58-77 cyclic (49)	125.6	158.9	151.9	2.97E-01 (9.99E-01)	9.69E-01 (9.98E-01)
Vimentin 265-278 (14)	162.8	209.3	211.3	1.97E-01 (9.99E-01)	9.98E-01 (9.98E-01)
FibrinogenA 211-230 cit cyclic (9)	165.3	191.7	216.4	5.82E-01 (9.99E-01)	7.59E-01 (8.71E-01)
FibrinogenA 563-583 cit 573 (33)	134.6	168.8	358.3	7.95E-01 (9.99E-01)	1.82E-02 (3.17E-02)
FibrinogenA 616-635 cit3 cyclic (95)	175.5	392.5	4870	8.68E-01 (9.99E-01)	8.95E-13 (1.40E-11)
FibrinogenB 36-52 cit (61)	641.6	973.7	2004.1	2.07E-01 (9.99E-01)	2.11E-04 (4.31E-04)
FibrinogenB 246-267 cit (86)	266.6	369.6	925.1	7.47E-01 (9.99E-01)	8.37E-03 (1.51E-02)
FibrinogenB 62-81 cit 72 (58)	153	183.6	199	4.13E-01 (9.99E-01)	8.77E-01 (9.59E-01)
FibrinogenB 62-81 cit 74 (88)	208.5	261.9	864.8	8.12E-01 (9.99E-01)	6.52E-07 (2.04E-06)
FibrinogenB 54-74 cit 60 72 74 (62)	164.3	340.9	1352.3	4.95E-01 (9.99E-01)	3.63E-06 (9.49E-06)
FibrinogenB 285-305 cit (70)	568.7	572.1	585.1	9.98E-01 (9.99E-01)	9.87E-01 (9.98E-01)
FibrinogenB 62-81 (85)	278.2	296	386.9	8.95E-01 (9.99E-01)	1.88E-01 (2.53E-01)
FibrinogenB 54-74 (68)	297	316.1	408.1	7.91E-01 (9.99E-01)	4.58E-02 (7.69E-02)
FibrinogenB 285-305 (59)	392.9	390.9	410.9	9.99E-01 (9.99E-01)	9.53E-01 (9.98E-01)
Tenascin C 1 (7)	259.7	435.7	1581.7	5.73E-01 (9.99E-01)	2.78E-06 (8.17E-06)
Clusterin 231-250 cit cyclic (8)	155.1	601.4	2646	9.07E-02 (9.99E-01)	5.73E-12 (6.73E-11)
Filaggrin 48-65 cyclic (12)	414	506.8	680.1	3.57E-01 (9.99E-01)	1.25E-01 (1.84E-01)
H2A/a-2 1-20 (27)	668.2	767.8	886.1	4.87E-01 (9.99E-01)	5.54E-01 (6.51E-01)
Fibronectin cit 1035 1036 (34)	124.8	163.8	1313.7	9.56E-01 (9.99E-01)	1.52E-09 (1.02E-08)
Biglycan 247-266 cit cyclic (35)	127.4	163.9	391.6	7.25E-01 (9.99E-01)	9.39E-04 (1.77E-03)
H2A/a-2 1-20 cit (66)	283.9	396.1	1330.7	6.21E-01 (9.99E-01)	2.55E-08 (9.99E-08)
H4 33-48 cit39 40 (79)	213.3	1110.7	7796.2	2.07E-01 (9.99E-01)	8.10E-13 (1.40E-11)
Filaggrin 48-65 cit2 cyclic (81)	287.3	1062.7	4694.3	1.71E-01 (9.99E-01)	1.33E-09 (1.02E-08)
B-actin 191-216 cit 196 206 210 (83)	278.7	327.8	479.8	6.39E-01 (9.99E-01)	8.49E-02 (1.29E-01)
H4 33-48 cit39 (94)	173.2	260.7	824	4.43E-01 (9.99E-01)	1.77E-08 (7.58E-08)
H2A/a 1-20 cit cyclic (96)	260.7	450.4	2316.9	6.61E-01 (9.99E-01)	8.54E-10 (8.03E-09)
Tenascin C 5 (98)	283.9	351.6	613.2	3.61E-01 (9.99E-01)	2.10E-04 (4.31E-04)
Clusterin 221-240 cit cyclic (99)	134.2	331.5	447.9	5.28E-02 (9.99E-01)	5.46E-01 (6.51E-01)
H2A/a 1-20 cyclic (100)	824.6	943.2	1096.9	4.60E-01 (9.99E-01)	4.68E-01 (5.94E-01)
Summed level antibodies to all antigens	141241	144194	200176	9.06E-01 (9.99E-01)	9.03E-09 (4.24E-08)
Summed level antibodies to all cit-CILP	1477.3	1644.7	3420.6	7.65E-01 (9.99E-01)	1.14E-07 (3.81E-07)
Summed level antibodies to non-cit-CILP	1916.1	1944.5	2470.5	9.91E-01 (9.99E-01)	1.62E-01 (2.24E-01)
Summed level antibodies to all cit-clusterin	289.3	932.8	3093.9	4.38E-02 (9.99E-01)	6.29E-09 (3.28E-08)
Summed level antibodies to all cit-fibrinogen	2478.1	3454.8	11375	3.37E-01 (9.99E-01)	8.10E-13 (1.40E-11)
Summed level antibodies to all cit-H2A	544.5	846.5	3647.6	6.39E-01 (9.99E-01)	1.77E-09 (1.04E-08)
Summed level antibodies to all cit-H4	386.592	1371.42	8620.21	1.83E-01 (9.99E-01)	8.10E-13 (1.16E-11)
The levels of each antibody on the array are expressed as means of the fluorescence intensity. The p-values are pairwise comparisons from the analyses using linear regression and adjusting for age, sex and smoking status (ever/never) and include a p-value significant at <0.05, and in parentheses, a False Discovery Rate (FDR)-adjusted p-value where a value of <0.05 is considered significant (two-s…
