# Supplementary material for: Multifaceted immune dysregulation characterizes individuals at-risk for rheumatoid arthritis
Source: Nat Commun. 2023 Nov 22;14:7637. doi: 10.1038/s41467-023-43091-8 (PMC10665556; doi:10.1038/s41467-023-43091-8)
Supplement: Supplementary file 6 — Supplementary Data 4 [file 41467_2023_43091_MOESM6_ESM.xlsx]

## Sheet: Supplemental Data 4
Supplemental Data 4. Antibody positivity in pairwise comparisons between anti-CCP3(-) Controls and At-Risk, and At-Risk and Early RA
Antibody Targets and Positivity	Anti-CCP3(-)	At-Risk	Early RA	p-value (FDR) for Anti-CCP (-) versus At-Risk	p-value (FDR) for At-Risk versus Early RA
N’s	172	97	62
CILP 536-552 cit 544(19)	2(2.06%)	0(0%)	7(11.29%)	1.00E+00 (1.00E+00)	1.00E+00 (1.00E+00)
CILP 982-996 cit 988 991(54)	4(4.12%)	4(2.33%)	12(19.35%)	7.08E-01 (1.00E+00)	9.80E-03 (2.86E-02)
CILP 775-792 cit 783(93)	3(3.09%)	1(0.58%)	4(6.45%)	8.73E-01 (1.00E+00)	1.85E-01 (3.62E-01)
CILP 17-31 cit 22(89)	4(4.12%)	2(1.16%)	9(14.52%)	9.95E-01 (1.00E+00)	2.58E-02 (6.17E-02)
CILP 297-311 cit 305(84)	4(4.12%)	1(0.58%)	5(8.06%)	7.39E-01 (1.00E+00)	7.75E-02 (1.76E-01)
CILP 536-552(91)	1(1.03%)	0(0%)	0(0%)	1.00E+00 (1.00E+00)	1.00E+00 (1.00E+00)
CILP 982-996(21)	1(1.03%)	0(0%)	0(0%)	1.00E+00 (1.00E+00)	1.00E+00 (1.00E+00)
CILP 775-792(44)	4(4.12%)	1(0.58%)	3(4.84%)	7.33E-01 (1.00E+00)	2.07E-01 (3.86E-01)
CILP 17-31(90)	4(4.12%)	2(1.16%)	4(6.45%)	9.89E-01 (1.00E+00)	4.06E-01 (5.94E-01)
CILP 297-311(28)	3(3.09%)	1(0.58%)	3(4.84%)	8.80E-01 (1.00E+00)	3.02E-01 (4.77E-01)
Enolase-1A 5-21 cit(36)	3(3.09%)	4(2.33%)	17(27.42%)	5.02E-01 (1.00E+00)	1.66E-03 (8.70E-03)
Vimentin 58-77 cit3 cyclic(97)	3(3.09%)	7(4.07%)	24(38.71%)	8.15E-02 (4.14E-01)	7.86E-05 (5.18E-04)
Vimentin 58-77 cyclic(49)	4(4.12%)	2(1.16%)	2(3.23%)	9.85E-01 (1.00E+00)	8.98E-01 (1.00E+00)
Vimentin 265-278(14)	4(4.12%)	3(1.74%)	3(4.84%)	9.32E-01 (1.00E+00)	8.85E-01 (1.00E+00)
FibrinogenA 211-230 cit cyclic(9)	4(4.12%)	3(1.74%)	2(3.23%)	9.22E-01 (1.00E+00)	9.75E-01 (1.00E+00)
FibrinogenA 563-583 cit 573(33)	3(3.09%)	3(1.74%)	6(9.68%)	7.65E-01 (1.00E+00)	2.32E-01 (4.14E-01)
FibrinogenA 616-635 cit3 cyclic(95)	4(4.12%)	11(6.4%)	34(54.84%)	1.33E-02 (1.82E-01)	4.84E-07 (5.24E-06)
FibrinogenB 36-52 cit(61)	3(3.09%)	8(4.65%)	18(29.03%)	4.81E-02 (2.82E-01)	1.30E-02 (3.35E-02)
FibrinogenB 246-267 cit(86)	3(3.09%)	4(2.33%)	8(12.9%)	4.73E-01 (1.00E+00)	1.29E-01 (2.74E-01)
FibrinogenB 62-81 cit 72(58)	3(3.09%)	3(1.74%)	2(3.23%)	7.62E-01 (1.00E+00)	9.78E-01 (1.00E+00)
FibrinogenB 62-81 cit 74(88)	5(5.15%)	3(1.74%)	15(24.19%)	9.97E-01 (1.00E+00)	2.54E-03 (1.12E-02)
FibrinogenB 54-74 cit 60 72 74(62)	2(2.06%)	10(5.81%)	21(33.87%)	1.05E-02 (1.82E-01)	2.32E-03 (1.04E-02)
FibrinogenB 285-305 cit(70)	4(4.12%)	2(1.16%)	3(4.84%)	9.94E-01 (1.00E+00)	7.51E-01 (9.93E-01)
FibrinogenB 62-81(85)	5(5.15%)	2(1.16%)	2(3.23%)	9.05E-01 (1.00E+00)	8.63E-01 (1.00E+00)
FibrinogenB 54-74(68)	3(3.09%)	3(1.74%)	2(3.23%)	7.46E-01 (1.00E+00)	9.71E-01 (1.00E+00)
FibrinogenB 285-305(59)	4(4.12%)	2(1.16%)	3(4.84%)	9.93E-01 (1.00E+00)	7.18E-01 (9.81E-01)
Tenascin C 1(7)	3(3.09%)	7(4.07%)	15(24.19%)	9.08E-02 (4.14E-01)	9.17E-03 (2.86E-02)
Clusterin 231-250 cit cyclic(8)	3(3.09%)	9(5.23%)	36(58.06%)	2.62E-02 (2.68E-01)	6.56E-08 (1.02E-06)
Filaggrin 48-65 cyclic(12)	2(2.06%)	2(1.16%)	4(6.45%)	8.40E-01 (1.00E+00)	4.90E-01 (6.92E-01)
H2A/a-2 1-20(27)	3(3.09%)	1(0.58%)	2(3.23%)	8.39E-01 (1.00E+00)	3.83E-01 (5.81E-01)
Fibronectin cit 1035 1036(34)	3(3.09%)	5(2.91%)	23(37.1%)	2.91E-01 (9.93E-01)	5.13E-05 (4.24E-04)
Biglycan 247-266 cit cyclic(35)	3(3.09%)	4(2.33%)	8(12.9%)	5.11E-01 (1.00E+00)	1.33E-01 (2.74E-01)
H2A/a-2 1-20 cit(66)	4(4.12%)	3(1.74%)	14(22.58%)	9.25E-01 (1.00E+00)	3.59E-03 (1.29E-02)
H4 33-48 cit39 40(79)	5(5.15%)	16(9.3%)	42(67.74%)	7.95E-04 (3.24E-02)	2.96E-08 (6.69E-07)
Filaggrin 48-65 cit2 cyclic(81)	4(4.12%)	9(5.23%)	42(67.74%)	4.29E-02 (2.82E-01)	3.99e-10 (1.72E-08)
B-actin 191-216 cit 196 206 210(83)	6(6.19%)	4(2.33%)	3(4.84%)	9.50E-01 (1.00E+00)	9.90E-01 (1.00E+00)
H4 33-48 cit39(94)	4(4.12%)	7(4.07%)	19(30.65%)	1.55E-01 (6.36E-01)	1.25E-03 (7.31E-03)
H2A/a 1-20 cit cyclic(96)	3(3.09%)	5(2.91%)	16(25.81%)	2.84E-01 (9.93E-01)	4.82E-03 (1.67E-02)
Tenascin C 5(98)	6(6.19%)	2(1.16%)	9(14.52%)	8.00E-01 (1.00E+00)	1.18E-02 (3.19E-02)
Clusterin 221-240 cit cyclic(99)	3(3.09%)	8(4.65%)	10(16.13%)	4.73E-02 (2.82E-01)	2.61E-01 (4.27E-01)
H2A/a 1-20 cyclic(100)	3(3.09%)	1(0.58%)	2(3.23%)	8.13E-01 (1.00E+00)	2.47E-01 (4.22E-01)
Summed level antibodies to all antigens	2(2.06%)	0(0%)	7(11.29%)	1.00E+00 (1.00E+00)	1.00E+00 (1.00E+00)
H2A/a 1-20 cyclic (100)	3 (3.09%)	1 (0.58%)	2 (3.23%)	8.13E-01 (1.00E+00)	2.47E-01 (3.83E-01)
Summed positive antibodies to all antigens, mean (SD)	0.8 (3.1)	1.7 (4.1)	7.3 (6.6)	6.68E-10 (3.36E-08)	3.59E-132 (1.73E-130)
Summed positive antibodies to all cit-CILP, mean (SD)	0.1 (0.5)	0.1 (0.4)	0.6 (1.1)	8.98E-01 (1.00E+00)	4.95E-07 (3.73E-06)
Summed positive antibodies to all non-cit-CILP, mean (SD)	0.1 (0.4)	0.0 (0.3)	0.2 (0.6)	5.33E-01 (1.00E+00)	3.67E-02 (7.35E-02)
Summed positive antibodies to all cit-clusterin, mean (SD)	0.0 (0.2)	0.2 (0.5)	0.7 (0.7)	1.87E-03 (1.81E-02)	4.98E-06 (2.70E-05)
Summed positive antibodies to all cit-fibrinogen, mean (SD)	0.2 (0.8)	0.5 (1.2)	1.8 (1.9)	5.97E-05 (1.41E-03)	1.98e-11 (4.54E-10)
Summed positive antibodies to all cit-H2A, mean (SD)	0.0 (0.3)	0.1 (0.3)	0.5 (0.8)	3.57E-01 (1.00E+00)	9.48E-05 (4.10E-04)
Summed positive antibodies to all cit-H4, mean (SD)	0.1 (0.3)	0.2 (0.5)	1.0 (0.8)	3.28E-04 (5.26E-03)	1.74E-07 (1.39E-06)
The positivity of an antibody (or summed level) was determined as a level >=3 standard deviations above the mean level of all of the anti-CCP3(-) Control samples. The positivity of each autoantibody on the array are expressed as n (%) of samples that tested positive. The p-values are pairwise comparisons from the analyses using logistic regression for singular variables and Poisson regression for…
