# Supplementary material for: Multifaceted immune dysregulation characterizes individuals at-risk for rheumatoid arthritis
Source: Nat Commun. 2023 Nov 22;14:7637. doi: 10.1038/s41467-023-43091-8 (PMC10665556; doi:10.1038/s41467-023-43091-8)
Supplement: Supplementary file 7 — Supplementary Data 5 [file 41467_2023_43091_MOESM7_ESM.xlsx]

## Sheet: Supplemental Data 5
Supplemental Data 5. Antibody levels to individual or groups of similar anitgens in pairwise comparisons between anti-CCP3(-) Controls and At-Risk, and At-Risk and Early RA, with participants stratified by the presence/absence of the *0401 allele
Antibody Targets and Positivity	*0401 Negative Anti-CCP3 (-)	*0401 Negative	*0401 Negative	*0401 Negative	*0401 Negative	*0401 Positive Anti-CCP3 (-)	*0401 Positive	*0401 Positive	*0401 Positive	*0401 Positive
		At-Risk	Early RA	p-value Anti-CCP(-) versus At-Risk	p-value At-Risk versus Early RA		At-Risk	Early RA	p-value Anti-CCP(-) versus At-Risk	p-value At-Risk versus Early RA
N’s	139	71	38			33	26	24
CILP 536-552 cit 544 (19)	363.5	413.7	610.3	6.04E-01 (9.91E-01)	2.25E-02 (4.50E-02)	558.6	502.3	1471.6	9.78E-01 (1.00E+00)	7.24E-03 (1.64E-02)
CILP 982-996 cit 988 991 (54)	320.7	391.4	610.3	4.08E-01 (9.91E-01)	1.48E-02 (3.21E-02)	356.7	369.2	1475.5	9.99E-01 (1.00E+00)	2.25E-03 (6.16E-03)
CILP 775-792 cit 783 (93)	266.5	315.5	353.9	3.23E-01 (9.91E-01)	7.04E-01 (8.33E-01)	321.2	264	515.1	8.35E-01 (1.00E+00)	6.39E-02 (1.19E-01)
CILP 17-31 cit 22 (89)	262.9	287.1	359.9	7.16E-01 (9.91E-01)	2.20E-01 (3.57E-01)	270.7	228.1	975.5	9.78E-01 (1.00E+00)	6.16E-03 (1.46E-02)
CILP 297-311 cit 305 (84)	282.4	302.4	529.2	9.41E-01 (9.91E-01)	2.16E-02 (4.49E-02)	317.6	283.8	748.5	9.80E-01 (1.00E+00)	5.35E-02 (1.07E-01)
CILP 536-552 (91)	440.8	509.8	675.8	5.59E-01 (9.91E-01)	1.87E-01 (3.25E-01)	902.8	549.1	741.7	7.11E-01 (1.00E+00)	9.20E-01 (9.88E-01)
CILP 982-996 (21)	296.9	265.3	296.5	9.51E-01 (9.91E-01)	9.76E-01 (1.00E+00)	332.1	337.5	473.7	9.98E-01 (1.00E+00)	4.08E-01 (5.30E-01)
CILP 775-792 (44)	350.1	407.6	405.4	3.87E-01 (9.91E-01)	9.99E-01 (1.00E+00)	397.6	320.8	529.4	7.27E-01 (1.00E+00)	1.52E-01 (2.55E-01)
CILP 17-31 (90)	301.2	322.1	330.1	8.31E-01 (9.91E-01)	9.87E-01 (1.00E+00)	361.7	292.3	611.3	8.41E-01 (1.00E+00)	5.56E-02 (1.07E-01)
CILP 297-311 (28)	437.1	462.5	485.1	8.00E-01 (9.91E-01)	9.15E-01 (1.00E+00)	407	359.3	621	9.15E-01 (1.00E+00)	1.20E-01 (2.07E-01)
Enolase-1A 5-21 cit (36)	125.8	146	490.7	9.15E-01 (9.91E-01)	7.04E-06 (5.23E-05)	420.7	492.9	2863.3	9.94E-01 (1.00E+00)	5.34E-03 (1.32E-02)
Vimentin 58-77 cit3 cyclic (97)	248.6	336.9	856.9	7.15E-01 (9.91E-01)	3.61E-03 (9.89E-03)	116	272.5	2411.1	9.51E-01 (1.00E+00)	1.03E-03 (2.98E-03)
Vimentin 58-77 cyclic (49)	121	128.9	151.2	9.00E-01 (9.91E-01)	6.58E-01 (8.15E-01)	139.7	235.3	150	4.04E-01 (1.00E+00)	5.50E-01 (6.97E-01)
Vimentin 265-278 (14)	154.5	165.2	202	8.63E-01 (9.91E-01)	4.20E-01 (6.40E-01)	176.2	312.5	213	2.97E-01 (1.00E+00)	5.84E-01 (7.06E-01)
FibrinogenA 211-230 cit cyclic (9)	154.1	165.1	198.2	8.57E-01 (9.91E-01)	4.96E-01 (6.81E-01)	220.7	263.3	256	8.83E-01 (1.00E+00)	9.97E-01 (9.97E-01)
FibrinogenA 563-583 cit 573 (33)	128.7	137	408	9.91E-01 (9.91E-01)	7.67E-03 (1.90E-02)	173.9	266.9	298.3	5.85E-01 (1.00E+00)	9.50E-01 (9.88E-01)
FibrinogenA 616-635 cit3 cyclic (95)	184.1	421.9	5443.5	8.79E-01 (9.91E-01)	1.71E-11 (4.45E-10)	781	815.3	4640.8	9.99E-01 (1.00E+00)	4.96E-04 (1.72E-03)
FibrinogenB 36-52 cit (61)	645.5	1077.2	2061.1	1.77E-01 (9.91E-01)	1.19E-02 (2.69E-02)	774.8	847.9	2117.2	9.65E-01 (1.00E+00)	4.28E-04 (1.59E-03)
FibrinogenB 246-267 cit (86)	248.4	353.1	1211.8	8.32E-01 (9.91E-01)	2.64E-03 (7.64E-03)	382	433.9	534.2	9.22E-01 (1.00E+00)	7.78E-01 (8.61E-01)
FibrinogenB 62-81 cit 72 (58)	145.9	156.7	180.7	8.35E-01 (9.91E-01)	6.41E-01 (8.13E-01)	185.2	258.8	230.9	6.36E-01 (1.00E+00)	9.47E-01 (9.88E-01)
FibrinogenB 62-81 cit 74 (88)	238.2	318.5	437.7	2.18E-01 (9.91E-01)	1.86E-01 (3.25E-01)	316.2	247.9	1685.9	9.71E-01 (1.00E+00)	1.02E-04 (5.33E-04)
FibrinogenB 54-74 cit 60 72 74 (62)	195.4	398.9	752.8	1.95E-01 (9.91E-01)	8.47E-02 (1.63E-01)	270.8	374.5	2474.4	9.77E-01 (1.00E+00)	8.58E-04 (2.62E-03)
FibrinogenB 285-305 cit (70)	572.4	591.9	482.5	9.58E-01 (9.91E-01)	5.11E-01 (6.81E-01)	595.3	538.7	806.5	9.23E-01 (1.00E+00)	2.35E-01 (3.40E-01)
FibrinogenB 62-81 (85)	270.9	279.8	305.8	9.58E-01 (9.91E-01)	8.34E-01 (9.63E-01)	355.2	367.5	552.2	9.95E-01 (1.00E+00)	4.04E-01 (5.30E-01)
FibrinogenB 54-74 (68)	292.1	309.5	346.2	7.35E-01 (9.91E-01)	5.06E-01 (6.81E-01)	230.4	230.9	415	1.00E+00 (1.00E+00)	2.07E-01 (3.07E-01)
FibrinogenB 285-305 (59)	392.4	399.3	321.2	9.90E-01 (9.91E-01)	5.32E-01 (6.91E-01)	436.1	389	610.9	9.41E-01 (1.00E+00)	3.35E-01 (4.58E-01)
Tenascin C 1 (7)	275.6	416.2	1584.5	7.31E-01 (9.91E-01)	3.93E-05 (2.55E-04)	289.4	510.7	1584.1	8.70E-01 (1.00E+00)	7.53E-02 (1.35E-01)
Clusterin 231-250 cit cyclic (8)	163.2	636.2	1660	4.60E-02 (9.91E-01)	8.74E-04 (3.25E-03)	379.9	692.7	4482.1	8.37E-01 (1.00E+00)	6.07E-08 (3.06E-06)
Filaggrin 48-65 cyclic (12)	401.3	515.8	676.8	2.11E-01 (9.91E-01)	2.13E-01 (3.57E-01)	560.9	521.8	716.8	9.75E-01 (1.00E+00)	5.99E-01 (7.08E-01)
H2A/a-2 1-20 (27)	672.6	792.9	765.9	4.54E-01 (9.91E-01)	9.80E-01 (1.00E+00)	657.3	686.7	1060.4	9.86E-01 (1.00E+00)	1.58E-01 (2.57E-01)
Fibronectin cit 1035 1036 (34)	123.7	140.9	817.3	9.80E-01 (9.91E-01)	5.93E-07 (5.14E-06)	393.8	461	2411.8	9.88E-01 (1.00E+00)	6.31E-04 (2.05E-03)
Biglycan 247-266 cit cyclic (35)	122.8	138.2	451.7	9.60E-01 (9.91E-01)	3.32E-04 (1.44E-03)	166.3	246.4	322.6	6.31E-01 (1.00E+00)	7.09E-01 (8.02E-01)
H2A/a-2 1-20 cit (66)	305.9	389	810.7	6.93E-01 (9.91E-01)	1.01E-02 (2.40E-02)	213.4	398.8	2110.3	8.66E-01 (1.00E+00)	1.48E-04 (7.01E-04)
H4 33-48 cit39 40 (79)	252.8	1076.1	6280.4	2.65E-01 (9.91E-01)	7.89E-11 (1.03E-09)	641.9	1691.1	10795.2	7.27E-01 (1.00E+00)	1.76E-07 (3.06E-06)
Filaggrin 48-65 cit2 cyclic (81)	351.7	1251.4	4310.5	1.63E-01 (9.91E-01)	4.82E-05 (2.62E-04)	448.2	830.3	5602.9	9.07E-01 (1.00E+00)	2.53E-05 (2.63E-04)
B-actin 191-216 cit 196 206 210 (83)	281.6	315.3	457.9	8.02E-01 (9.91E-01)	1.40E-01 (2.59E-01)	260.7	348.3	491.7	8.40E-01 (1.00E+00)	6.82E-01 (7.88E-01)
H4 33-48 cit39 (94)	164.5	215.5	678.5	6.23E-01 (9.91E-01)	2.43E-08 (2.52E-07)	161	343.3	1008.8	7.39E-01 (1.00E+00)	4.22E-02 (8.79E-02)
H2A/a 1-20 cit cyclic (96)	309.8	451	1237.8	6.31E-01 (9.91E-01)	1.06E-03 (3.66E-03)	101.1	415.5	3942.7	8.99E-01 (1.00E+00)	7.82E-05 (4.93E-04)
Tenascin C 5 (98)	279.7	349	418.8	1.94E-01 (9.91E-01)	4.30E-01 (6.40E-01)	313.4	346.3	945.5	9.76E-01 (1.00E+00)	2.43E-03 (6.32E-03)
Clusterin 221-240 cit cyclic (99)	135.2	253.6	374.4	1.19E-01 (9.91E-01)	3.25E-01 (5.12E-01)	218.8	631.1	665.2	3.37E-01 (1.00E+00)	9.94E-01 (9.97E-01)
H2A/a 1-20 cyclic (100)	818.3	968.3	971.3	3.71E-01 (9.91E-01)	1.00E+00 (1.00E+00)	843.6	827.6	1257	9.97E-01 (1.00E+00)	2.03E-01 (3.07E-01)
Summed level antibodies to all antigens	140596	142926	181006	9.45E-01 (9.91E-01)	7.26E-04 (2.90E-03)	143933	147518	230323	9.78E-01 (1.00E+00)	1.92E-04 (8.33E-04)
Summed level antibodies to all cit-CILP	1496	1710.1	2463.6	4.06E-01 (9.91E-01)	4.38E-03 (1.14E-02)	1824.8	1647.5	5186.1	9.73E-01 (1.00E+00)	3.76E-04 (1.50E-03)
Summed level antibodies to all non-cit-CILP	1826.1	1967.3	2192.8	7.51E-01 (9.91E-01)	6.93E-01 (8.33E-01)	2401.3	1859	2977.1	7.03E-01 (1.00E+00)	2.97E-01 (4.17E-01)
Summed level antibodies to all cit-clusterin	298.4	889.8	2034.4	3.32E-02 (9.91E-01)	1.88E-03 (6.10E-03)	598.7	1323.8	5147.4	6.04E-01 (1.00E+00)	4.82E-05 (4.18E-04)
Summed level antibodies to all cit-fibrinogen	2512.9	3620.4	11176.3	3.19E-01 (9.91E-01)	7.92E-11 (1.03E-09)	3699.9	4047.1	13044.3	9.72E-01 (1.00E+00)	3.27E-06 (4.26E-05)
Summed level antibodies to all cit-H2A	615.7	839.9	2048.5	6.43E-01 (9.91E-01)	2.08E-03 (6.37E-03)	314.5	814.2	6053	8.87E-01 (1.00E+00)	8.54E-05 (4.93E-04)
Summed level antibodies to all cit-H4	417.283	1291.61	6958.95	2.53E-01 (9.91E-01)	1.34E-11 (4.45E-10)	802.9	2034.39	11804	6.83E-01 (1.00E+00)	1.73E-07 (3.06E-06)
The levels of each autoantibody on the array are expressed as means of the fluorescence intensity. The p-values are pairwise comparisons from the analyses using linear regression and adjusting for age, sex and smoking status (ever/never) and include a p-value significant at <0.05, and in parentheses, a False Discovery Rate (FDR)-adjusted p-value where a value of <0.05 is considered significant (t…
