# Supplementary material for: Multifaceted immune dysregulation characterizes individuals at-risk for rheumatoid arthritis
Source: Nat Commun. 2023 Nov 22;14:7637. doi: 10.1038/s41467-023-43091-8 (PMC10665556; doi:10.1038/s41467-023-43091-8)
Supplement: Supplementary file 8 — Supplementary Data 6 [file 41467_2023_43091_MOESM8_ESM.xlsx]

## Sheet: Supplemental Data 6
Supplemental Data 6. Antibody positivity in pairwise comparisons between anti-CCP3 (-) Controls and At-Risk, and At-Risk and Early RA, with participants stratified by the presence/absence of the *0401 allele
Antibody Targets and Positivity	*0401 Negative Anti-CCP3 (-)	*0401 Negative	*0401 Negative	*0401 Negative	*0401 Negative	*0401 Positive Anti-CCP3 (-)	*0401 Positive	*0401 Positive	*0401 Positive	*0401 Positive
		At-Risk	Early RA	p-value Anti-CCP (-) versus At-Risk	p-value At-Risk versus Early RA		At-Risk	Early RA	p-value Anti-CCP (-) versus At-Risk	p-value At-Risk versus Early RA
N’s	139	71	38			33	26	24
CILP 536-552 cit 544 (19)	0 (0%)	0 (0%)	3 (7.89%)	1.00E+00 (1.00E+00)	1.00E+00 (1.00E+00)	2 (7.69%)	0 (0%)	4 (16.67%)	1.00E+00 (1.00E+00)	4.17E-01 (6.58E-01)
CILP 982-996 cit 988 991 (54)	2 (2.82%)	3 (2.16%)	6 (15.79%)	4.29E-01 (1.00E+00)	1.16E-02 (4.33E-02)	2 (7.69%)	1 (3.03%)	6 (25%)	8.10E-01 (1.00E+00)	4.61E-02 (1.35E-01)
CILP 775-792 cit 783 (93)	1 (1.41%)	1 (0.72%)	2 (5.26%)	8.50E-01 (1.00E+00)	2.60E-01 (5.32E-01)	2 (7.69%)	0 (0%)	2 (8.33%)	1.00E+00 (1.00E+00)	6.82E-01 (8.47E-01)
CILP 17-31 cit 22 (89)	2 (2.82%)	2 (1.44%)	4 (10.53%)	7.11E-01 (1.00E+00)	5.33E-02 (1.46E-01)	2 (7.69%)	0 (0%)	5 (20.83%)	1.00E+00 (1.00E+00)	1.00E+00 (1.00E+00)
CILP 297-311 cit 305 (84)	3 (4.23%)	1 (0.72%)	2 (5.26%)	9.41E-01 (1.00E+00)	3.58E-01 (7.00E-01)	1 (3.85%)	0 (0%)	3 (12.5%)	1.00E+00 (1.00E+00)	2.52E-01 (4.91E-01)
CILP 536-552 (91)	0 (0%)	0 (0%)	0 (0%)	1.00E+00 (1.00E+00)	1.00E+00 (1.00E+00)	1 (3.85%)	0 (0%)	0 (0%)	1.00E+00 (1.00E+00)	1.00E+00 (1.00E+00)
CILP 982-996 (21)	1 (1.41%)	0 (0%)	0 (0%)	1.00E+00 (1.00E+00)	1.00E+00 (1.00E+00)	0 (0%)	0 (0%)	0 (0%)	1.00E+00 (1.00E+00)	1.00E+00 (1.00E+00)
CILP 775-792 (44)	2 (2.82%)	1 (0.72%)	1 (2.63%)	9.99E-01 (1.00E+00)	8.02E-01 (1.00E+00)	2 (7.69%)	0 (0%)	2 (8.33%)	1.00E+00 (1.00E+00)	5.24E-01 (7.67E-01)
CILP 17-31 (90)	2 (2.82%)	2 (1.44%)	1 (2.63%)	7.06E-01 (1.00E+00)	9.05E-01 (1.00E+00)	2 (7.69%)	0 (0%)	3 (12.5%)	1.00E+00 (1.00E+00)	5.64E-01 (7.70E-01)
CILP 297-311 (28)	2 (2.82%)	1 (0.72%)	1 (2.63%)	1.00E+00 (1.00E+00)	8.88E-01 (1.00E+00)	1 (3.85%)	0 (0%)	2 (8.33%)	1.00E+00 (1.00E+00)	3.78E-01 (6.19E-01)
Enolase-1A 5-21 cit (36)	2 (2.82%)	1 (0.72%)	5 (13.16%)	9.99E-01 (1.00E+00)	2.16E-02 (7.22E-02)	1 (3.85%)	3 (9.09%)	12 (50%)	4.97E-01 (1.00E+00)	3.66E-03 (1.90E-02)
Vimentin 58-77 cit3 cyclic (97)	2 (2.82%)	4 (2.88%)	8 (21.05%)	2.31E-01 (1.00E+00)	2.10E-03 (1.08E-02)	1 (3.85%)	3 (9.09%)	16 (66.67%)	4.56E-01 (1.00E+00)	4.48E-04 (3.58E-03)
Vimentin 58-77 cyclic (49)	3 (4.23%)	0 (0%)	1 (2.63%)	1.00E+00 (1.00E+00)	9.68E-01 (1.00E+00)	1 (3.85%)	2 (6.06%)	1 (4.17%)	7.19E-01 (1.00E+00)	9.72E-01 (1.00E+00)
Vimentin 265-278 (14)	2 (2.82%)	1 (0.72%)	1 (2.63%)	9.96E-01 (1.00E+00)	8.85E-01 (1.00E+00)	2 (7.69%)	2 (6.06%)	2 (8.33%)	9.60E-01 (1.00E+00)	9.78E-01 (1.00E+00)
FibrinogenA 211-230 cit cyclic (9)	1 (1.41%)	1 (0.72%)	1 (2.63%)	8.72E-01 (1.00E+00)	8.25E-01 (1.00E+00)	3 (11.54%)	2 (6.06%)	1 (4.17%)	9.66E-01 (1.00E+00)	7.52E-01 (9.06E-01)
FibrinogenA 563-583 cit 573 (33)	2 (2.82%)	1 (0.72%)	3 (7.89%)	1.00E+00 (1.00E+00)	1.68E-01 (3.62E-01)	1 (3.85%)	2 (6.06%)	3 (12.5%)	7.71E-01 (1.00E+00)	3.60E-01 (6.19E-01)
FibrinogenA 616-635 cit3 cyclic (95)	2 (2.82%)	8 (5.76%)	18 (47.37%)	1.90E-02 (2.59E-01)	7.94E-07 (1.10E-05)	2 (7.69%)	3 (9.09%)	16 (66.67%)	7.83E-01 (1.00E+00)	1.54E-04 (1.71E-03)
FibrinogenB 36-52 cit (61)	2 (2.82%)	8 (5.76%)	10 (26.32%)	1.71E-02 (2.59E-01)	3.69E-04 (2.26E-03)	1 (3.85%)	0 (0%)	8 (33.33%)	1.00E+00 (1.00E+00)	3.16E-02 (1.09E-01)
FibrinogenB 246-267 cit (86)	2 (2.82%)	4 (2.88%)	6 (15.79%)	2.11E-01 (1.00E+00)	7.99E-03 (3.27E-02)	1 (3.85%)	0 (0%)	2 (8.33%)	1.00E+00 (1.00E+00)	3.78E-01 (6.19E-01)
FibrinogenB 62-81 cit 72 (58)	2 (2.82%)	1 (0.72%)	0 (0%)	1.00E+00 (1.00E+00)	1.00E+00 (1.00E+00)	1 (3.85%)	2 (6.06%)	2 (8.33%)	7.70E-01 (1.00E+00)	6.21E-01 (7.96E-01)
FibrinogenB 62-81 cit 74 (88)	3 (4.23%)	3 (2.16%)	4 (10.53%)	6.75E-01 (1.00E+00)	1.13E-01 (2.72E-01)	2 (7.69%)	0 (0%)	11 (45.83%)	1.00E+00 (1.00E+00)	4.16E-03 (1.89E-02)
FibrinogenB 54-74 cit 60 72 74 (62)	1 (1.41%)	7 (5.04%)	8 (21.05%)	2.99E-02 (3.06E-01)	3.75E-03 (1.70E-02)	1 (3.85%)	3 (9.09%)	13 (54.17%)	5.70E-01 (1.00E+00)	1.48E-03 (8.89E-03)
FibrinogenB 285-305 cit (70)	3 (4.23%)	2 (1.44%)	1 (2.63%)	8.45E-01 (1.00E+00)	1.00E+00 (1.00E+00)	1 (3.85%)	0 (0%)	2 (8.33%)	1.00E+00 (1.00E+00)	4.81E-01 (7.30E-01)
FibrinogenB 62-81 (85)	3 (4.23%)	1 (0.72%)	0 (0%)	9.22E-01 (1.00E+00)	1.00E+00 (1.00E+00)	2 (7.69%)	1 (3.03%)	2 (8.33%)	8.82E-01 (1.00E+00)	9.11E-01 (1.00E+00)
FibrinogenB 54-74 (68)	2 (2.82%)	1 (0.72%)	0 (0%)	9.89E-01 (1.00E+00)	1.00E+00 (1.00E+00)	1 (3.85%)	2 (6.06%)	2 (8.33%)	7.70E-01 (1.00E+00)	6.21E-01 (7.96E-01)
FibrinogenB 285-305 (59)	3 (4.23%)	2 (1.44%)	1 (2.63%)	8.45E-01 (1.00E+00)	1.00E+00 (1.00E+00)	1 (3.85%)	0 (0%)	2 (8.33%)	1.00E+00 (1.00E+00)	3.78E-01 (6.19E-01)
Tenascin C 1 (7)	0 (0%)	3 (2.16%)	8 (21.05%)	1.00E+00 (1.00E+00)	1.00E+00 (1.00E+00)	3 (11.54%)	4 (12.12%)	7 (29.17%)	7.82E-01 (1.00E+00)	6.91E-02 (1.89E-01)
Clusterin 231-250 cit cyclic (8)	1 (1.41%)	6 (4.32%)	17 (44.74%)	4.72E-02 (3.87E-01)	4.63E-05 (4.72E-04)	2 (7.69%)	3 (9.09%)	19 (79.17%)	7.90E-01 (1.00E+00)	1.82E-05 (3.17E-04)
Filaggrin 48-65 cyclic (12)	1 (1.41%)	2 (1.44%)	2 (5.26%)	4.72E-01 (1.00E+00)	3.95E-01 (7.36E-01)	1 (3.85%)	0 (0%)	2 (8.33%)	1.00E+00 (1.00E+00)	5.46E-01 (7.70E-01)
H2A/a-2 1-20 (27)	2 (2.82%)	1 (0.72%)	0 (0%)	9.90E-01 (1.00E+00)	1.00E+00 (1.00E+00)	1 (3.85%)	0 (0%)	2 (8.33%)	1.00E+00 (1.00E+00)	1.90E-01 (4.11E-01)
Fibronectin cit 1035 1036 (34)	2 (2.82%)	2 (1.44%)	9 (23.68%)	7.92E-01 (1.00E+00)	2.25E-04 (1.58E-03)	1 (3.85%)	3 (9.09%)	14 (58.33%)	4.57E-01 (1.00E+00)	1.49E-03 (8.89E-03)
Biglycan 247-266 cit cyclic (35)	2 (2.82%)	2 (1.44%)	4 (10.53%)	7.88E-01 (1.00E+00)	3.83E-02 (1.12E-01)	1 (3.85%)	2 (6.06%)	4 (16.67%)	7.58E-01 (1.00E+00)	2.36E-01 (4.84E-01)
H2A/a-2 1-20 cit (66)	3 (4.23%)	2 (1.44%)	4 (10.53%)	9.50E-01 (1.00E+00)	1.55E-01 (3.53E-01)	1 (3.85%)	1 (3.03%)	10 (41.67%)	9.87E-01 (1.00E+00)	9.45E-03 (3.80E-02)
H4 33-48 cit39 40 (79)	3 (4.23%)	10 (7.19%)	22 (57.89%)	6.23E-03 (2.56E-01)	5.50E-09 (1.35E-07)	2 (7.69%)	6 (18.18%)	20 (83.33%)	1.79E-01 (1.00E+00)	6.79E-06 (2.83E-04)
Filaggrin 48-65 cit2 cyclic (81)	3 (4.23%)	5 (3.6%)	24 (63.16%)	2.17E-01 (1.00E+00)	7.20e-10 (3.20E-08)	1 (3.85%)	4 (12.12%)	18 (75%)	2.52E-01 (1.00E+00)	1.67E-04 (1.71E-03)
B-actin 191-216 cit 196 206 210 (83)	4 (5.63%)	3 (2.16%)	1 (2.63%)	8.02E-01 (1.00E+00)	9.99E-01 (1.00E+00)	2 (7.69%)	1 (3.03%)	2 (8.33%)	8.96E-01 (1.00E+00)	9.30E-01 (1.00E+00)
H4 33-48 cit39 (94)	3 (4.23%)	3 (2.16%)	11 (28.95%)	6.82E-01 (1.00E+00)	5.63E-05 (4.90E-04)	1 (3.85%)	4 (12.12%)	8 (33.33%)	2.74E-01 (1.00E+00)	3.48E-02 (1.10E-01)
H2A/a 1-20 cit cyclic (96)	3 (4.23%)	4 (2.88%)	5 (13.16%)	3.95E-01 (1.00E+00)	9.26E-02 (2.37E-01)	0 (0%)	1 (3.03%)	11 (45.83%)	1.00E+00 (1.00E+00)	1.00E+00 (1.00E+00)
Tenascin C 5 (98)	4 (5.63%)	2 (1.44%)	2 (5.26%)	1.00E+00 (1.00E+00)	5.21E-01 (9.29E-01)	2 (7.69%)	0 (0%)	7 (29.17%)	1.00E+00 (1.00E+00)	3.39E-02 (1.10E-01)
Clusterin 221-240 cit cyclic (99)	2 (2.82%)	5 (3.6%)	4 (10.53%)	1.05E-01 (7.16E-01)	2.30E-02 (7.22E-02)	1 (3.85%)	3 (9.09%)	6 (25%)	4.74E-01 (1.00E+00)	9.06E-02 (2.32E-01)
H2A/a 1-20 cyclic (100)	2 (2.82%)	1 (0.72%)	0 (0%)	9.67E-01 (1.00E+00)	1.00E+00 (1.00E+00)	1 (3.85%)	0 (0%)	2 (8.33%)	1.00E+00 (1.00E+00)	1.90E-01 (4.11E-01)
Summed positive antibodies to all antiges, mean (SD)	0.6 (1.7)	1.5 (4.2)	5.3 (4.6)	5.75E-10 (8.98E-08)	1.71E-61 (5.63E-60)	1.7 (6.1)	2.2 (3.9)	10.6 (7.9)	5.85E-01 (1.00E+00)	4.45E-57 (2.14E-55)
Summed positive antibodies to all cit-CILP, mean (SD)	0.1 (0.3)	0.1 (0.5)	0.4 (0.8)	4.93E-01 (1.00E+00)	1.61E-05 (9.78E-05)	0.3 (0.9)	0.0 (0.2)	0.8 (1.4)	8.58E-02 (1.00E+00)	1.73E-03 (6.83E-03)
Summed positive antibodies to all non-cit-CILP, mean (SD)	0.1 (0.3)	0.1 (0.4)	0.1 (0.3)	9.61E-01 (1.00E+00)	8.16E-01 (1.00E+00)	0.2 (0.6)	0.0 (0.0)	0.3 (0.9)	9.99E-01 (1.00E+00)	2.72E-01 (4.66E-01)
Summed positive antibodies to all cit-clusterin, mean (SD)	0.0 (0.2)	0.2 (0.4)	0.6 (0.6)	6.15E-03 (7.50E-02)	6.54E-07 (5.37E-05)	0.1 (0.4)	0.2 (0.7)	1.0 (0.7)	3.96E-01 (1.00E+00)	2.45E-04 (1.47E-03)
Summed positive antibodies to all cit-fibrinogen, mean (SD)	0.1 (0.5)	0.5 (1.2)	1.3 (1.4)	8.11E-06 (1.99E-04)	4.55E-15 (7.73E-14)	0.4 (1.4)	0.5 (1.1)	2.4 (2.3)	9.83E-01 (1.00E+00)	2.26E-08 (2.72E-07)
Summed positive antibodies to all cit-H2A, mean (SD)	0.0 (0.3)	0.1 (0.3)	0.2 (0.6)	4.58E-01 (1.00E+00)	2.07E-02 (5.74E-02)	0.0 (0.2)	0.1 (0.4)	0.9 (0.9)	7.28E-01 (1.00E+00)	1.76E-03 (6.83E-03)
Summed positive antibodies to all cit-H4, mean (SD)	0.0 (0.2)	0.2 (0.5)	0.9 (0.8)	8.54E-03 (8.01E-02)	8.87E-11 (1.57E-09)	0.1 (0.4)	0.4 (0.6)	1.2 (0.7)	7.20E-02 (1.00E+00)	9.58E-05 (9.14E-04)
The positivity of an antibody (or summed level) was determined as a level >=3 standard deviations above the mean level of all of the anti-CCP3(-) Control samples. The positivity of each autoantibody on the array is expressed as n (%) of samples that tested positive. The p-values are pairwise comparisons from the analyses using logistic regression for singular variables on Poisson regression for s…
