# Supplementary material for: Multifaceted immune dysregulation characterizes individuals at-risk for rheumatoid arthritis
Source: Nat Commun. 2023 Nov 22;14:7637. doi: 10.1038/s41467-023-43091-8 (PMC10665556; doi:10.1038/s41467-023-43091-8)
Supplement: Supplementary file 10 — Source Data [file 41467_2023_43091_MOESM10_ESM.zip]

Archive with 36 entries (36 files):
- Dataset Fig 1 Suppl Fig 1 Suppl Figs 1-3/__MACOSX/Figures_data/._SourceData_Figure1A.csv
- Dataset Fig 1 Suppl Fig 1 Suppl Figs 1-3/__MACOSX/Figures_data/._SourceData_Figure1B_SupplementalTable1_DMG_bCell.csv
- Dataset Fig 1 Suppl Fig 1 Suppl Figs 1-3/__MACOSX/Figures_data/._SourceData_Figure1B_SupplementalTable1_DMG_tMem.csv
- Dataset Fig 1 Suppl Fig 1 Suppl Figs 1-3/__MACOSX/Figures_data/._SourceData_Figure1B_SupplementalTable1_DMG_tNai.csv
- Dataset Fig 1 Suppl Fig 1 Suppl Figs 1-3/__MACOSX/Figures_data/._SourceData_Figure1B_SupplementalTable1_DML_bCell.csv
- Dataset Fig 1 Suppl Fig 1 Suppl Figs 1-3/__MACOSX/Figures_data/._SourceData_Figure1B_SupplementalTable1_DML_tMem.csv
- Dataset Fig 1 Suppl Fig 1 Suppl Figs 1-3/__MACOSX/Figures_data/._SourceData_Figure1B_SupplementalTable1_DML_tNai.csv
- Dataset Fig 1 Suppl Fig 1 Suppl Figs 1-3/__MACOSX/Figures_data/._SourceData_Figure1C_bCell.csv
- Dataset Fig 1 Suppl Fig 1 Suppl Figs 1-3/__MACOSX/Figures_data/._SourceData_Figure1C_tMem.csv
- Dataset Fig 1 Suppl Fig 1 Suppl Figs 1-3/__MACOSX/Figures_data/._SourceData_Figure1C_tNai.csv
- Dataset Fig 1 Suppl Fig 1 Suppl Figs 1-3/__MACOSX/Figures_data/._SourceData_Figure1D_SupplementalTable2_bCell.csv
- Dataset Fig 1 Suppl Fig 1 Suppl Figs 1-3/__MACOSX/Figures_data/._SourceData_Figure1D_SupplementalTable2_tMem.csv
- Dataset Fig 1 Suppl Fig 1 Suppl Figs 1-3/__MACOSX/Figures_data/._SourceData_Figure1D_SupplementalTable2_tNai.csv
- Dataset Fig 1 Suppl Fig 1 Suppl Figs 1-3/__MACOSX/Figures_data/._SourceData_Figure1E.csv
- Dataset Fig 1 Suppl Fig 1 Suppl Figs 1-3/__MACOSX/Figures_data/._SourceData_SupplementalFigure1_Annnotation.csv
- Dataset Fig 1 Suppl Fig 1 Suppl Figs 1-3/__MACOSX/Figures_data/._SourceData_SupplementalFigure1_Data.csv
- Dataset Fig 1 Suppl Fig 1 Suppl Figs 1-3/__MACOSX/Figures_data/._SourceData_SupplementalTable3.csv
- Dataset Fig 1 Suppl Fig 1 Suppl Figs 1-3/Figures_data/SourceData_Figure1A.csv
- Dataset Fig 1 Suppl Fig 1 Suppl Figs 1-3/Figures_data/SourceData_Figure1B_SupplementalTable1_DMG_bCell.csv
- Dataset Fig 1 Suppl Fig 1 Suppl Figs 1-3/Figures_data/SourceData_Figure1B_SupplementalTable1_DMG_tMem.csv
- Dataset Fig 1 Suppl Fig 1 Suppl Figs 1-3/Figures_data/SourceData_Figure1B_SupplementalTable1_DMG_tNai.csv
- Dataset Fig 1 Suppl Fig 1 Suppl Figs 1-3/Figures_data/SourceData_Figure1B_SupplementalTable1_DML_bCell.csv
- Dataset Fig 1 Suppl Fig 1 Suppl Figs 1-3/Figures_data/SourceData_Figure1B_SupplementalTable1_DML_tMem.csv
- Dataset Fig 1 Suppl Fig 1 Suppl Figs 1-3/Figures_data/SourceData_Figure1B_SupplementalTable1_DML_tNai.csv
- Dataset Fig 1 Suppl Fig 1 Suppl Figs 1-3/Figures_data/SourceData_Figure1C_bCell.csv
- Dataset Fig 1 Suppl Fig 1 Suppl Figs 1-3/Figures_data/SourceData_Figure1C_tMem.csv
- Dataset Fig 1 Suppl Fig 1 Suppl Figs 1-3/Figures_data/SourceData_Figure1C_tNai.csv
- Dataset Fig 1 Suppl Fig 1 Suppl Figs 1-3/Figures_data/SourceData_Figure1D_SupplementalTable2_bCell.csv
- Dataset Fig 1 Suppl Fig 1 Suppl Figs 1-3/Figures_data/SourceData_Figure1D_SupplementalTable2_tMem.csv
- Dataset Fig 1 Suppl Fig 1 Suppl Figs 1-3/Figures_data/SourceData_Figure1D_SupplementalTable2_tNai.csv
- Dataset Fig 1 Suppl Fig 1 Suppl Figs 1-3/Figures_data/SourceData_Figure1E.csv
- Dataset Fig 1 Suppl Fig 1 Suppl Figs 1-3/Figures_data/SourceData_SupplementalFigure1_Annnotation.csv
- Dataset Fig 1 Suppl Fig 1 Suppl Figs 1-3/Figures_data/SourceData_SupplementalFigure1_Data.csv
- Dataset Fig 1 Suppl Fig 1 Suppl Figs 1-3/Figures_data/SourceData_SupplementalTable3.csv
- Dataset Fig 2-3, Suppl Figs 3-5.xlsx
- Dataset Suppl Figs 7-10 Suppl Tables 4-7.csv
