# Supplementary material for: Multifaceted immune dysregulation characterizes individuals at-risk for rheumatoid arthritis
Source: Nat Commun. 2023 Nov 22;14:7637. doi: 10.1038/s41467-023-43091-8 (PMC10665556; doi:10.1038/s41467-023-43091-8)
Supplement: Supplementary file 10 — Source Data [file 41467_2023_43091_MOESM10_ESM.zip › Dataset Fig 1 Suppl Fig 1 Suppl Figs 1-3/Figures_data/SourceData_Figure1A.csv]

	Dim1	Dim2	Dim3	color
p41_ls39_B_CCPpos	-317.483415634824	108.122267105774	-84.9539223722748	red
p38_ls29_B_CCPneg	-318.707848663974	-29.0335866570066	-28.507741989058	red
p11_ls4_B_CCPneg	-219.277000575911	184.918788662172	-37.3829788265148	red
p60_ls53_B_ERA	-329.435251355693	-18.8371954433002	85.7714188972359	red
p24_ls27_B_CCPneg	-270.735458361758	196.696110228167	-122.908549677372	red
p4_ls9_B_CCPpos	-253.085219727168	160.285595968019	-46.5294060427414	red
p65_ls66_B_CCPneg	-305.843874239707	36.2886719333266	-50.1129127946548	red
p54_ls71_B_CCPneg	-355.291917832432	-42.1846371852394	-52.5529981429685	red
p42_ls36_B_CCPpos	-343.77992340632	-25.7396726584677	-50.9792516094226	red
p18_ls19_B_CCPneg	-100.5760511523	150.485374770461	84.245818595958	red
p6_ls13_B_CCPpos	-165.211103469185	127.330913507412	-75.1723623520582	red
p39_ls40_B_CCPpos	-362.258063079346	-5.5296392663728	-69.8998763399463	red
p1_ls5_B_CCPpos	-209.599089564984	58.5679771390055	24.8303278684198	red
p27_ls26_B_CCPneg	-284.089055135133	-0.478772082026797	-8.27727839532345	red
p68_ls62_B_CCPneg	-289.148572716539	-101.199111722766	50.2023361007218	red
p16_ls50_B_CCPpos	-317.390022151614	107.984769078252	-84.497227714086	red
p78_ls78_B_CCPpos	-267.086884480333	29.8645293658235	53.2766230693284	red
p61_ls55_B_ERA	-197.64499368858	45.1124058505978	12.1740780546526	red
p36_ls65_B_CCPpos	-313.265073296176	73.4924556456638	-72.6089913912962	red
p20_ls23_B_CCPpos	-166.157814048802	-54.5378650017876	8.23811713673958	red
p69_ls64_B_CCPneg	-323.19798732524	-75.3525169478154	6.81575938404389	red
p77_ls76_B_ERA	-239.473140369735	-31.5559485571811	-7.27404401618495	red
p35_ls72_B_CCPpos	-289.571205695698	124.390518993091	-29.5388159761584	red
p79_ls79_B_CCPpos	-310.066408601278	92.2706214872141	-100.61549648245	red
p64_ls60_B_CCPneg	-319.91667164629	148.051790422957	-76.7407650647198	red
p63_ls59_B_CCPneg	-317.184940773643	82.4751541070888	-36.0065954479597	red
p37_ls31_B_CCPpos	-306.843700914089	-7.55240702898925	34.2886282264611	red
p70_ls68_B_CCPpos	-358.617760805813	-99.6915983025484	-5.4843868835302	red
p17_ls14_B_CCPneg	-196.72714520368	55.7167632986509	-67.4635844093817	red
p15_ls12_B_CCPpos	-223.822019054974	115.031310178957	-1.83186641721515	red
p58_ls63_B_CCPpos	-288.30665851874	15.2394795403147	-10.2403672440651	red
p14_ls17_B_CCPneg	-302.200535356163	278.822345883916	-63.6122232273325	red
p45_ls38_B_ERA	-311.079573318678	59.1821989403429	-60.0184520782832	red
p30_ls30_B_CCPneg	-194.133091608706	-37.2867162502664	-14.6846859998391	red
p50_ls44_B_CCPneg	-252.315622692557	7.56494631637035	-6.96175679603005	red
p71_ls69_B_CCPneg	-406.614732289059	201.142185887133	-167.690619555626	red
p47_ls49_B_CCPpos	-361.067484498282	197.840534727597	-85.6194734547552	red
p40_ls32_B_CCPpos	-338.888020238575	-20.893410445946	-51.5046553848402	red
p56_ls52_B_CCPneg	-327.150924834692	52.9173185736573	-71.3041213663354	red
p63_ls59_Tmem_CCPneg	230.783104931377	354.426038640363	8.76041042021695	blue
p41_ls39_Tmem_CCPpos	208.19024635029	247.00094182365	-6.0658044898771	blue
p42_ls36_Tmem_CCPpos	179.778390625335	157.258383166501	-11.9226919754852	blue
p21_ls16_Tmem_CCPneg	184.176703215252	216.101318645443	3.31305450409155	blue
p39_ls40_Tmem_CCPpos	208.162502276346	235.014701713863	1.12321773627304	blue
p37_ls31_Tmem_CCPpos	212.562592073531	202.769981796981	-16.7758142784392	blue
p64_ls60_Tmem_CCPneg	207.338710390888	223.521916499885	-5.91125196380022	blue
p27_ls26_Tmem_CCPneg	86.9346515155366	50.4612103767869	48.8839869875504	blue
p69_ls64_Tmem_CCPneg	168.272116203985	10.8019152398777	-23.5439914370511	blue
p71_ls69_Tmem_CCPneg	217.001581479953	191.077431402005	-39.5568118092378	blue
p54_ls71_Tmem_CCPneg	182.913897358311	105.964328216583	-28.2129943227414	blue
p65_ls66_Tmem_CCPneg	187.188470639121	123.340073510151	-18.6589833502422	blue
p18_ls19_Tmem_CCPneg	144.207221457315	171.336450945751	46.7134049622236	blue
p50_ls44_Tmem_CCPneg	232.556231157692	111.165901567291	-49.4911729643672	blue
p15_ls12_Tmem_CCPpos	154.420123309167	161.610148570318	23.6497820961464	blue
p49_ls42_Tmem_CCPpos	198.121314205196	118.987147994616	-23.8846519048513	blue
p40_ls32_Tmem_CCPpos	175.718807168479	190.746292668541	-2.35006893988359	blue
p45_ls38_Tmem_ERA	234.54099468996	204.030478344283	-34.0018654687236	blue
p35_ls72_Tmem_CCPpos	211.664673756085	298.03199744278	-9.56015345580988	blue
p17_ls14_Tmem_CCPneg	191.375980411777	123.705201498523	-27.5673745580192	blue
p47_ls49_Tmem_CCPpos	209.260561575084	223.197344962051	-47.4381024139684	blue
p60_ls53_Tmem_ERA	184.054585288925	212.621969708254	14.0165500220266	blue
p11_ls4_Tmem_CCPneg	207.674822288438	170.683395827234	-25.652081522613	blue
p70_ls68_Tmem_CCPpos	210.639001886166	233.571751170505	-17.4319606639521	blue
p78_ls78_Tmem_CCPpos	197.978567904177	166.784882262587	-11.3413218277857	blue
p67_ls58_Tmem_ERA	218.428993884145	175.815119233919	-27.9953660688351	blue
p36_ls65_Tmem_CCPpos	209.0842064723	77.6837236862081	-46.240995043027	blue
p4_ls9_Tmem_CCPpos	171.851901034219	134.569892613094	-12.7274902537061	blue
p24_ls27_Tmem_CCPneg	238.244544994218	233.182428375837	-49.3182137652997	blue
p5_ls10_Tmem_CCPneg	214.944435651053	119.511346694631	-45.4490780756771	blue
p14_ls17_Tmem_CCPneg	219.711480896884	270.884014161091	-26.0215277281871	blue
p16_ls50_Tmem_CCPpos	197.098192541961	142.177162049818	-31.7803656251766	blue
p77_ls76_Tmem_ERA	193.341514172832	150.19210319789	-9.92581737341518	blue
p79_ls79_Tmem_CCPpos	231.842281279773	227.894383284294	-39.4750076969682	blue
p33_ls28_Tmem_CCPneg	233.122359117753	181.413872687959	-45.5230958281032	blue
p20_ls23_Tmem_CCPpos	165.976089372369	53.0740795358879	-2.12541646825164	blue
p56_ls52_Tmem_CCPneg	230.447532115084	199.432298962198	-35.6054764406902	blue
p68_ls62_Tmem_CCPneg	220.297110086195	121.003255662666	-29.373488190775	blue
p61_ls55_Tmem_ERA	209.493299025383	109.158411189812	-37.6382013662553	blue
p30_ls30_Tmem_CCPneg	205.035935754347	199.791104670769	-11.4575684576982	blue
p38_ls29_Tmem_CCPneg	166.346511426187	27.0911017688185	-22.4540734872178	blue
p9_ls3_Tmem_CCPpos	123.191244069918	92.7519961885867	76.8657518741395	blue
p1_ls5_Tmem_CCPpos	148.726174958196	118.186700104984	18.5007459996505	blue
p6_ls13_Tmem_CCPpos	211.018676803241	284.772099013197	-10.4074643303944	blue
p48_ls45_Tmem_CCPneg	197.035562753514	72.684877444727	-47.1070488904102	blue
p58_ls63_Tmem_CCPpos	184.468648397212	76.441166981711	-13.0152759883218	blue
p24_ls27_Tnai_CCPneg	125.331610104857	-147.62641278532	-71.9276027825318	grey39
p58_ls63_Tnai_CCPpos	157.95436805946	-248.798153839524	-74.6894150659916	grey39
p64_ls60_Tnai_CCPneg	25.5736493670438	-203.090060922711	-4.18249881784702	grey39
p6_ls13_Tnai_CCPpos	143.021165451752	42.7500783910088	-15.1121285994121	grey39
p42_ls36_Tnai_CCPpos	83.353026021376	-246.265598229133	-41.4493342375456	grey39
p21_ls16_Tnai_CCPneg	7.47600059333194	29.8444863009099	5.11680273352413	grey39
p18_ls19_Tnai_CCPneg	78.0956184638733	-101.053625169435	18.7630194337886	grey39
p47_ls49_Tnai_CCPpos	87.5971505374779	-20.1828286423395	-56.5778831538355	grey39
p54_ls71_Tnai_CCPneg	94.1790853019532	-253.79524962694	-63.2244296209185	grey39
p56_ls52_Tnai_CCPneg	149.791881560627	-109.804523532326	-49.4430137822857	grey39
p27_ls26_Tnai_CCPneg	6.60689838861468	-119.902099628983	48.8159834198776	grey39
p50_ls44_Tnai_CCPneg	171.22347821108	-196.089151523189	-78.6062120157037	grey39
p5_ls10_Tnai_CCPneg	130.245305845151	-241.607153743081	-44.8911408668592	grey39
p79_ls79_Tnai_CCPpos	155.520997700584	-92.0141622808781	-53.9378465611923	grey39
p49_ls42_Tnai_CCPpos	137.959336784764	-250.534162081855	-59.5665437317785	grey39
p9_ls3_Tnai_CCPpos	55.4011013187034	-168.317197333947	36.2216937993041	grey39
p11_ls4_Tnai_CCPneg	61.5411432659939	-139.60089465551	-4.92527091995696	grey39
p1_ls5_Tnai_CCPpos	84.8643144560796	-204.687606358823	14.7919569162654	grey39
p15_ls12_Tnai_CCPpos	59.848306644682	-56.5601462021654	2.95904508204384	grey39
p33_ls28_Tnai_CCPneg	127.236054330614	-195.233610880866	-51.4411171351543	grey39
p67_ls58_Tnai_ERA	83.3218008266973	-274.411578971036	-36.1619585124738	grey39
p17_ls14_Tnai_CCPneg	96.4521767897817	-175.58298512725	-26.8828227799778	grey39
p30_ls30_Tnai_CCPneg	120.016128285689	-70.4156774293389	-0.23896311188899	grey39
p16_ls50_Tnai_CCPpos	119.753674481026	-174.156519223177	-55.7399643378224	grey39
p65_ls66_Tnai_CCPneg	99.7471201598706	-282.327659048061	-50.0323462597674	grey39
p48_ls45_Tnai_CCPneg	126.064317676947	-300.933630894263	-78.3402115751285	grey39
p37_ls31_Tnai_CCPpos	111.850494696576	-86.7628138305132	-31.7360680089539	grey39
p35_ls72_Tnai_CCPpos	123.02706421691	43.6151285712126	0.600216308536333	grey39
p45_ls38_Tnai_ERA	142.624818014745	-123.104334430674	-74.0154796173833	grey39
p14_ls17_Tnai_CCPneg	173.790559770889	214.411574827867	-28.2505775253598	grey39
p78_ls78_Tnai_CCPpos	138.934615186757	-106.079625133115	-9.04964957095994	grey39
p63_ls59_Tnai_CCPneg	-14.7407576725568	186.362014670442	61.570066663958	grey39
p38_ls29_Tnai_CCPneg	78.7760318250744	-320.007177884683	-38.0051688458334	grey39
p4_ls9_Tnai_CCPpos	127.542222911979	-142.557555564033	-35.024004496939	grey39
p36_ls65_Tnai_CCPpos	81.6945521633747	-253.377137857394	-61.344563013612	grey39
p61_ls55_Tnai_ERA	120.834488382325	-216.098895134544	-75.523511584165	grey39
p69_ls64_Tnai_CCPneg	116.49804774237	-234.12961192237	-64.4154301045838	grey39
p41_ls39_Tnai_CCPpos	104.276920814769	-250.09590130741	-43.5117716593368	grey39
p39_ls40_Tnai_CCPpos	116.510006421626	-218.276202329995	-47.433740064652	grey39
p71_ls69_Tnai_CCPneg	69.1171543836279	-151.537294282396	-86.2103768861372	grey39
p70_ls68_Tnai_CCPpos	71.9110635786913	-112.1538382306	-32.942952062452	grey39
p40_ls32_Tnai_CCPpos	94.5979049851177	-174.766880372587	5.46281272091473	grey39
p77_ls76_Tnai_ERA	71.3100672017682	-263.589129831253	-36.5474853118946	grey39
p60_ls53_Tnai_ERA	156.940593618958	-120.567906563797	-53.2597630974658	grey39
p68_ls62_Tnai_CCPneg	60.1059197382832	-186.757392486944	-14.6642797200506	grey39
p22_ls22_B_CCPneg	-327.312536462921	-152.858842518348	-4.9874091831405	red
p100_ls108_Tnai_CCPneg	119.314554074081	-226.344831468489	-12.0240219098889	grey39
p55_ls54_Tnai_CCPneg	95.6267787717269	-200.914753627632	-14.8242328841014	grey39
p53_ls48_Tmem_CCPneg	206.091086696532	94.933342712274	-14.1029413468226	blue
p118_ls118_Tnai_CCPpos	104.257036585824	-206.640918678396	7.38796260048586	grey39
p101_ls97_Tnai_CCPneg	128.359134953457	-187.352792752204	-14.6386769916396	grey39
p111_ls111_Tmem_CCPpos	210.924128826923	191.766862208728	-7.64120104045594	blue
p91_ls84_Tnai_ERA	80.2588049540333	-209.152581891725	31.4158637059702	grey39
p100_ls108_B_CCPneg	-293.134384144258	-141.433566714451	56.1627963921982	red
p32_ls33_B_CCPneg	-249.73798944432	168.785028299732	-52.2320122738833	red
p66_ls57_B_CCPpos	-305.713005870417	157.328777669777	-34.7094224826529	red
p76_ls80_Tmem_CCPneg	216.992901020596	211.802958263001	-3.65398695841522	blue
p110_ls110_Tmem_CCPpos	194.394564923922	99.7948341424035	-4.98839199462391	blue
p113_ls112_Tnai_CCPpos	121.896609197386	-142.068037686809	13.1928103555029	grey39
p118_ls118_B_CCPpos	-273.572988204038	-39.343774315466	62.1763876353781	red
p94_ls98_B_CCPpos	-321.55484468855	-55.3182325088775	-2.81998908821598	red
p123_ls123_Tmem_CCPpos	133.087214919664	166.7187442446	76.523929979473	blue
p102_ls99_B_CCPpos	-307.544219695442	137.435698859974	-6.52790486181753	red
p44_ls37_Tnai_CCPpos	92.1160615399625	-253.069731089359	-1.99397316011097	grey39
p31_ls24_Tnai_CCPneg	67.9679770774644	-186.809553946168	-3.28780043400223	grey39
p85_ls87_Tmem_CCPpos	217.607501151921	30.8286860293391	-48.1812698188794	blue
p28_ls21_B_CCPneg	-180.494046718053	1.95250831200104	-0.532574054522632	red
p83_ls89_B_CCPpos	-260.004179063259	-65.6147820355515	31.4927287655119	red
p109_ls109_Tnai_ERA	106.647201633019	-244.425535624916	-26.9329976586494	grey39
p108_ls107_Tmem_CCPpos	190.984293662486	74.0639477723657	-10.9475445035698	blue
p122_ls122_B_ERA	-341.902560397088	-168.337623850361	33.8202405893243	red
p120_ls120_Tmem_ERA	135.369411309847	13.672696593888	-10.2446731587129	blue
p129_ls129_Tnai_ERA	66.0484098409076	34.3608144479643	75.066308751762	grey39
p34_ls34_B_CCPneg	-290.263214356704	111.863748060388	-49.20684339921	red
p110_ls110_Tnai_CCPpos	65.4661399678262	-289.309964406574	-13.2154765684318	grey39
p73_ls74_Tmem_CCPneg	218.12801761404	162.60408892545	-24.7029048812409	blue
p85_ls87_B_CCPpos	-282.764585448403	-42.3288118171477	-18.1964284024146	red
p97_ls93_B_ERA	-217.593175486454	-27.6187709660211	102.166648589602	red
p13_ls11_B_CCPpos	-217.224476889823	11.837628412303	108.499291149095	red
p72_ls73_Tmem_CCPneg	215.587027206424	70.1045188962975	-43.1470440928844	blue
p62_ls61_Tmem_CCPneg	220.851403428262	166.680629962445	-12.4827183642907	blue
p8_ls6_Tmem_CCPpos	204.38667427161	156.370050829359	-0.136811069913606	blue
p23_ls47_Tnai_CCPpos	124.065353021286	-251.488086321414	-47.0661696900549	grey39
p116_ls116_Tnai_CCPpos	101.644965793153	-278.144141358493	-18.8965973236516	grey39
p122_ls122_Tnai_ERA	-15.5546242750336	-315.898349613614	95.9206251579085	grey39
p57_ls51_Tnai_CCPneg	144.629021971836	-21.4308343327555	-9.26207408288582	grey39
p34_ls34_Tmem_CCPneg	184.333088120981	187.804410370027	23.3902222212402	blue
p112_ls113_Tnai_CCPpos	145.128012357502	-244.988209801228	-21.2128174606102	grey39
p59_ls56_Tnai_CCPneg	90.4549104994584	-305.372942914499	11.9952602403088	grey39
p51_ls43_B_CCPneg	-333.710781418641	254.15318398371	-120.287549121473	red
p26_ls15_B_ERA	-357.618316469409	132.371649618434	-39.4516194651179	red
p124_ls125_B_CCPpos	-369.100030349253	-47.3359337956239	-15.8377378000728	red
p23_ls47_Tmem_CCPpos	215.070097436971	106.059303756944	-25.1772258226177	blue
p129_ls129_Tmem_ERA	162.325149527165	273.926524148475	76.2001921121805	blue
p120_ls120_B_ERA	-296.83607002674	-18.2540351789447	48.2354517065654	red
p113_ls112_Tmem_CCPpos	198.012544977615	131.817390077727	20.5277449322626	blue
p98_ls96_Tmem_CCPneg	165.875456164963	152.686083997582	39.5770821498394	blue
p80_ls82_Tmem_ERA	173.987946037179	80.4875077402525	-3.27209708886215	blue
p59_ls56_Tmem_CCPneg	187.121395609151	50.9658139473867	0.105147593835737	blue
p95_ls102_B_CCPpos	-270.09477640862	92.0982840970634	67.3006074335063	red
p122_ls122_Tmem_ERA	13.3886589101635	-119.998223264274	133.523170188879	blue
p97_ls93_Tmem_ERA	166.78278263989	95.6830699294	37.2310867627191	blue
p124_ls125_Tnai_CCPpos	89.8370711133828	-240.708453217909	-8.43015995898487	grey39
p62_ls61_B_CCPneg	-289.582550536385	104.962409099894	-28.9354276210725	red
p8_ls6_B_CCPpos	-237.598304768739	29.3794139004107	-25.365564341139	red
p99_ls95_B_CCPneg	-299.972070940341	-5.5822854644346	-10.1808110475012	red
p25_ls25_Tmem_CCPpos	98.4645149023194	132.179964218288	116.79771002448	blue
p100_ls108_Tmem_CCPneg	181.515462815287	49.8147212534485	8.35800153120852	blue
p74_ls70_Tmem_CCPneg	204.157718875805	98.1126636620309	-27.3920436374057	blue
p82_ls85_Tmem_CCPpos	180.264834585029	196.415850499639	33.4182637653544	blue
p57_ls51_B_CCPneg	-277.073152737255	178.543639657308	-89.1608856084755	red
p82_ls85_Tnai_CCPpos	100.148190621202	-146.057874494758	29.1296980316062	grey39
p46_ls41_Tmem_CCPneg	200.628251181346	213.504921349126	1.9780379761678	blue
p7_ls8_Tmem_CCPneg	209.754251220986	299.69418001699	29.2259180005187	blue
p81_ls77_B_ERA	-293.284272887494	-71.0029022853586	-6.56496626630981	red
p43_ls35_B_CCPneg	-259.677927519594	-130.113044622891	-4.00815220278532	red
p52_ls46_Tnai_CCPneg	56.9600182753616	-156.491758968683	4.11961883901561	grey39
p29_ls18_B_CCPneg	-176.303116259105	-2.10153003298023	2.59471387171854	red
p46_ls41_B_CCPneg	-307.095963186074	187.255947694651	-59.8616418992661	red
p94_ls98_Tmem_CCPpos	212.420149599725	195.32746821184	-11.3940488884024	blue
p94_ls98_Tnai_CCPpos	38.3844477242865	-212.365534445711	19.9492334979861	grey39
p81_ls77_Tmem_ERA	223.883916840998	85.4392340189188	-30.5033212689747	blue
p32_ls33_Tmem_CCPneg	189.496816738668	173.866535179082	33.9197779911701	blue
p109_ls109_B_ERA	-289.453453451232	99.6944078510279	-54.5569811751029	red
p2_ls1_B_CCPpos	-152.980880563755	260.538763734138	147.102188753804	red
p76_ls80_B_CCPneg	-271.103584232492	10.9253615262147	5.89608424907655	red
p92_ls94_B_CCPpos	-324.746514365102	-75.28509457328	-1.95460219087182	red
p19_ls67_B_CCPpos	-338.630066337776	65.6274828977784	-8.64297710702194	red
p83_ls89_Tmem_CCPpos	215.246579434786	-6.12106682968933	-48.522630743501	blue
p114_ls114_Tnai_ERA	136.868334326259	-286.752525853044	-44.7390323489482	grey39
p96_ls105_Tmem_CCPneg	200.114267477066	239.291938427924	16.1813446115218	blue
p84_ls81_Tmem_CCPpos	224.444868584688	198.114992593958	-5.95852103220121	blue
p25_ls25_B_CCPpos	-266.87047305411	35.2390321555484	4.76179082929032	red
p118_ls118_Tmem_CCPpos	165.909172301946	133.7617880403	36.0999273151049	blue
p93_ls92_Tnai_CCPpos	-26.7894033865861	-144.789441198697	115.696021384008	grey39
p26_ls15_Tmem_ERA	114.422721357868	84.1140087827469	73.4086125592365	blue
p73_ls74_B_CCPneg	-318.687709796441	101.132369668093	-38.1747878091386	red
p87_ls86_B_ERA	-247.543682426418	138.87115819114	-1.97140768419437	red
p111_ls111_Tnai_CCPpos	62.7890261951235	-274.62151450299	-0.923743215768225	grey39
p88_ls88_B_CCPpos	-294.195546307444	-14.7084232453977	-32.6692444728024	red
p115_ls115_Tmem_CCPpos	220.94072915248	141.541503374796	-4.71290450640716	blue
p44_ls37_B_CCPpos	-246.447790120841	-74.940039007005	15.8743293852847	red
p3_ls2_Tmem_CCPneg	136.687714734193	130.928977364158	50.2708837263797	blue
p75_ls75_Tmem_CCPneg	192.401852231885	109.413188677432	2.0006125226946	blue
p19_ls67_Tmem_CCPpos	193.44916896712	272.360518664676	37.6245496655593	blue
p130_ls130_Tmem_ERA	97.5479569927159	13.8328831698505	72.1610232578043	blue
p99_ls95_Tnai_CCPneg	117.977284471599	-225.748727472017	-17.9235675739213	grey39
p29_ls18_Tmem_CCPneg	152.321395704252	79.7515801495438	41.4623792457294	blue
p8_ls6_Tnai_CCPpos	104.258811806674	-258.838622870969	-18.2031110337226	grey39
p99_ls95_Tmem_CCPneg	212.382247181447	210.865161350599	1.42553109075541	blue
p89_ls91_Tnai_CCPpos	154.725329836591	-303.702648439462	-53.1417554755846	grey39
p91_ls84_Tmem_ERA	207.013907217402	74.2781859913926	-3.2307460037684	blue
p127_ls127_Tnai_ERA	25.5357183549306	-247.590188910783	27.2391430356874	grey39
p10_ls7_B_CCPneg	-225.019411007195	127.438114508241	64.9872739868143	red
p86_ls83_B_CCPpos	-325.26392251325	-113.822363189697	30.4092611334121	red
p89_ls91_B_CCPpos	-181.266886910852	-66.7447127217251	-3.2966626858811	red
p55_ls54_Tmem_CCPneg	200.496336143262	144.378126069939	2.60436745539289	blue
p121_ls121_Tnai_CCPpos	71.9587428924113	-188.566326049557	30.1125094271234	grey39
p22_ls22_Tnai_CCPneg	81.5904102556102	-262.176282697224	-34.355789812378	grey39
p113_ls112_B_CCPpos	-270.749424602265	44.7624024833967	41.8558513326763	red
p128_ls128_B_ERA	-364.185863059531	-63.5872262992224	46.3868029242724	red
p106_ls101_B_CCPpos	-301.917292461414	211.820977265152	-35.9561449856529	red
p74_ls70_Tnai_CCPneg	123.262135397735	-269.123091984456	-31.5220685614622	grey39
p98_ls96_Tnai_CCPneg	46.6012727249319	-208.245995801757	33.291700228393	grey39
p73_ls74_Tnai_CCPneg	74.3017399167507	-230.874349359698	7.14262477246981	grey39
p12_ls20_Tnai_CCPpos	110.053020273318	-98.9190004213019	38.9939064274118	grey39
p19_ls67_Tnai_CCPpos	71.2799714763717	22.915809391502	49.2356719765248	grey39
p26_ls15_Tnai_ERA	65.7619483778754	-259.037963904473	18.1463646215395	grey39
p85_ls87_Tnai_CCPpos	151.583491564449	-225.345848523318	-34.0643128081469	grey39
p129_ls129_B_ERA	-251.396403830017	99.2121219573903	45.644881990883	red
p125_ls124_Tmem_ERA	36.7746385184297	-76.1025634769455	143.416993383668	blue
p86_ls83_Tnai_CCPpos	41.9134391145935	-152.387917087499	23.1720118051302	grey39
p72_ls73_Tnai_CCPneg	124.700227440946	-277.312815966018	-38.6791951827145	grey39
p107_ls106_Tnai_CCPneg	79.3857601101789	-144.397310337059	52.8443224700773	grey39
p32_ls33_Tnai_CCPneg	29.9548185234051	-232.270918212413	75.341229045498	grey39
p81_ls77_Tnai_ERA	130.414382668849	-201.684211655046	-18.0694071934323	grey39
p43_ls35_Tmem_CCPneg	213.152009006366	59.7981391772701	-22.782165701033	blue
p51_ls43_Tnai_CCPneg	44.9037804336352	74.9406704047393	41.1084583868851	grey39
p125_ls124_B_ERA	-253.218114274911	-117.852174491241	126.516720783817	red
p89_ls91_Tmem_CCPpos	220.515914974528	17.9188872559486	-36.4254396523208	blue
p31_ls24_Tmem_CCPneg	185.03218339059	217.458929637135	12.3204368759541	blue
p121_ls121_Tmem_CCPpos	135.421227352498	25.7911602264787	57.4058019196035	blue
p88_ls88_Tnai_CCPpos	134.089722153818	-240.872922028718	-35.5364566905379	grey39
p116_ls116_B_CCPpos	-296.358974773019	65.0650382500367	18.0069559879737	red
p87_ls86_Tmem_ERA	204.38264506925	149.541664133148	-11.4411104705354	blue
p111_ls111_B_CCPpos	-295.619781344426	25.3930097876782	-9.15163046851289	red
p117_ls117_Tmem_CCPpos	158.523994071351	49.9412888286459	3.96291698096998	blue
p105_ls104_B_CCPneg	-252.040786526489	-13.0380203639324	11.0359128244877	red
p103_ls100_Tnai_ERA	-118.851517324499	-64.0225403534068	279.975418808203	grey39
p84_ls81_Tnai_CCPpos	64.9393425579475	-153.596456901169	30.633954689374	grey39
p104_ls103_Tnai_CCPneg	135.096193370349	-256.024251467296	-39.4891889819423	grey39
p108_ls107_Tnai_CCPpos	78.7683184962598	-191.476460601397	11.7335377942642	grey39
p97_ls93_Tnai_ERA	63.2478317944324	-270.677340763721	36.7930232279067	grey39
p95_ls102_Tnai_CCPpos	-35.3778720980217	-104.610040204542	204.85864795287	grey39
p10_ls7_Tnai_CCPneg	8.69885279518662	6.65588731715666	145.772905975372	grey39
p130_ls130_B_ERA	-289.328791580964	24.9383982291702	138.234405098551	red
p120_ls120_Tnai_ERA	49.8023273396472	-251.849007312343	14.3270086038248	grey39
p7_ls8_Tnai_CCPneg	160.589617033071	381.295387961547	106.252038440714	grey39
p102_ls99_Tnai_CCPpos	-53.9950938661965	48.0368404786946	79.6858985361322	grey39
p3_ls2_Tnai_CCPneg	-52.3178676614313	-152.630900968656	135.244613891398	grey39
p106_ls101_Tmem_CCPpos	239.304172169264	237.144042622461	-24.2597230549329	blue
p123_ls123_B_CCPpos	-314.548106734598	-39.1143143070856	76.7479480506957	red
p90_ls90_Tmem_CCPpos	239.087108891886	202.996540125805	-30.2922929072566	blue
p103_ls100_B_ERA	-282.099137401366	9.53910383092201	18.0418938976918	red
p121_ls121_B_CCPpos	-358.834730019592	233.934483725551	-80.7418513399313	red
p114_ls114_Tmem_ERA	179.603157158344	-20.8396681269548	-23.3990400330359	blue
p127_ls127_B_ERA	-333.687913570946	4.18564152529667	31.5954135876189	red
p104_ls103_B_CCPneg	-323.298115371406	-43.5835117199552	-35.2494602519609	red
p124_ls125_Tmem_CCPpos	164.690522335841	-10.205992133756	-14.6774302535507	blue
p128_ls128_Tmem_ERA	116.212800506933	64.6317981738675	16.9024787393422	blue
p98_ls96_B_CCPneg	-256.888227063116	93.1648419247612	-1.49777039064845	red
p107_ls106_B_CCPneg	-250.447050030291	104.188038990371	36.2910081942806	red
p92_ls94_Tnai_CCPpos	96.7216914249024	-272.077152896181	-48.6728126926941	grey39
p91_ls84_B_ERA	-231.137364203045	-9.65271268130355	25.0813384760814	red
p116_ls116_Tmem_CCPpos	169.866751235606	54.1003817479591	3.74072611936287	blue
p76_ls80_Tnai_CCPneg	130.744094528517	-134.104175117466	-22.1297810981389	grey39
p84_ls81_B_CCPpos	-298.561451156869	37.0045472198907	-17.0222596155836	red
p105_ls104_Tmem_CCPneg	167.086788499213	60.9436691590651	1.39235595083793	blue
p57_ls51_Tmem_CCPneg	207.083025007501	157.087888810265	-22.5921610544711	blue
p51_ls43_Tmem_CCPneg	191.551211825965	252.559822440607	1.07108982062927	blue
p59_ls56_B_CCPneg	-221.192653657425	59.0376426782553	-58.3183348122436	red
p44_ls37_Tmem_CCPpos	-73.1539894668368	82.4215939264336	-47.3577982402093	blue
p53_ls48_B_CCPneg	-243.077469642574	47.9183881066431	-48.5088788014798	red
p96_ls105_B_CCPneg	-266.704546006937	73.7829297258706	48.1565524504075	red
p112_ls113_Tmem_CCPpos	188.360544131835	-18.3711201819202	-12.3141205101308	blue
p7_ls8_B_CCPneg	-218.782942768237	82.9264876274814	55.8923606075792	red
p117_ls117_B_CCPpos	-320.511294963842	151.009145872466	-91.5472319671338	red
p117_ls117_Tnai_CCPpos	84.0605217770711	-308.682035669951	-34.9337880744556	grey39
p128_ls128_Tnai_ERA	-26.9064819287393	-215.788097927393	14.2404497614286	grey39
p93_ls92_Tmem_CCPpos	173.415070442348	181.706558803413	26.3204117271169	blue
p86_ls83_Tmem_CCPpos	165.074996898987	149.750048042718	17.5555658561607	blue
p110_ls110_B_CCPpos	-261.02321515653	122.951632670621	-9.63355766007126	red
p126_ls126_B_ERA	-350.116648908308	80.0345800803612	-59.8300597041639	red
p126_ls126_Tnai_ERA	17.8809384339261	-279.52317704016	47.6407673411404	grey39
p55_ls54_B_CCPneg	-276.145509372798	-59.4957076789049	21.504275174408	red
p80_ls82_Tnai_ERA	43.3086136273898	-220.509842814017	-2.6854913198533	grey39
p80_ls82_B_ERA	-290.909361147526	38.9017362733749	49.7511395823776	red
p3_ls2_B_CCPneg	-146.710657539241	84.8434625175332	17.6821390989774	red
p74_ls70_B_CCPneg	-332.576990885393	7.06257560091399	-73.7190584947135	red
p46_ls41_Tnai_CCPneg	113.710279073707	-207.363609669511	-32.055061388035	grey39
p115_ls115_B_CCPpos	-332.29886505558	-54.2260986052049	-5.42715391056037	red
p95_ls102_Tmem_CCPpos	197.9991187156	220.038197526409	33.7661986738434	blue
p101_ls97_B_CCPneg	-194.835298972145	82.6676146228294	30.8841618539764	red
p13_ls11_Tnai_CCPpos	77.4250003913098	-216.174145045828	54.7976521202513	grey39
p29_ls18_Tnai_CCPneg	52.756486703603	-246.750811662469	47.2662735289506	grey39
p103_ls100_Tmem_ERA	-74.1693488074639	15.0825886845392	269.212287417497	blue
p104_ls103_Tmem_CCPneg	216.461635096388	76.2118966159444	-18.274527557988	blue
p34_ls34_Tnai_CCPneg	83.4195680744867	-159.786259220657	-0.726638303858507	grey39
p115_ls115_Tnai_CCPpos	96.2025826606162	-263.305599977463	8.23329191612462	grey39
p53_ls48_Tnai_CCPneg	115.156903600534	-254.198368044601	-38.9538792305275	grey39
p12_ls20_B_CCPpos	-77.1416961716543	26.1349016495181	130.064687543313	red
p107_ls106_Tmem_CCPneg	169.23925320253	194.884969295525	41.5968981985136	blue
p23_ls47_B_CCPpos	-340.091751873714	242.923372320574	-121.8018990838	red
p130_ls130_Tnai_ERA	22.3352768965171	-194.710970587049	44.942960163878	grey39
p127_ls127_Tmem_ERA	109.384988121694	33.3137603046471	27.3134136917727	blue
p52_ls46_Tmem_CCPneg	231.852953127759	241.00842776881	-8.87204672494425	blue
p101_ls97_Tmem_CCPneg	202.167729763212	128.943653429161	-4.54571502144049	blue
p90_ls90_B_CCPpos	-265.344512207967	-44.1048851976562	-22.278992214166	red
p82_ls85_B_CCPpos	-172.783400245413	116.464667881864	118.382098426372	red
p31_ls24_B_CCPneg	-310.458156709643	226.9220508212	-73.525991335656	red
p10_ls7_Tmem_CCPneg	177.996839584578	225.076098347609	51.0978010375198	blue
p105_ls104_Tnai_CCPneg	113.270448881076	-236.74118313848	3.28669316336972	grey39
p72_ls73_B_CCPneg	-329.691306745787	-57.7574380631244	-41.1679511022424	red
p96_ls105_Tnai_CCPneg	46.4215198285542	-86.4882793136622	65.5048304105049	grey39
p25_ls25_Tnai_CCPpos	-7.02633732317616	-165.087221133664	127.760593746368	grey39
p66_ls57_Tmem_CCPpos	187.497833593798	134.948775428933	-9.01097371338716	blue
p13_ls11_Tmem_CCPpos	174.078313711752	92.3259556930053	18.2714117653902	blue
p22_ls22_Tmem_CCPneg	174.36581225301	18.6224713301876	-35.7905760646271	blue
p126_ls126_Tmem_ERA	88.982233079336	-53.9219701440245	62.710982869832	blue
p52_ls46_B_CCPneg	-226.851806111305	160.470265387407	26.0293067969499	red
p75_ls75_Tnai_CCPneg	59.1551414788512	-237.957855416234	21.0685261982398	grey39
p2_ls1_Tmem_CCPpos	18.3271822680893	286.927848501316	215.004747877277	blue
p92_ls94_Tmem_CCPpos	150.555684828537	94.6791828551702	37.2592458079692	blue
p112_ls113_B_CCPpos	-211.310300250228	12.4790269768277	34.1363192751796	red
p12_ls20_Tmem_CCPpos	167.91434376427	145.725391875713	41.3622753897283	blue
p88_ls88_Tmem_CCPpos	200.229053471777	-3.42534587509762	-36.733868018031	blue
p102_ls99_Tmem_CCPpos	214.319646746357	269.56461312354	-2.80726946064623	blue
p106_ls101_Tnai_CCPpos	53.0413964101995	-100.330565647057	7.72743562709624	grey39
p108_ls107_B_CCPpos	-293.922429848993	-53.5987926280316	82.1290808977541	red
p90_ls90_Tnai_CCPpos	151.129508526744	-247.150476301713	-46.212440640914	grey39
p28_ls21_Tmem_CCPneg	133.247371682623	83.6898519138113	39.6036318979273	blue
p123_ls123_Tnai_CCPpos	2.43926757352495	-76.9186139468958	82.3988670041544	grey39
p62_ls61_Tnai_CCPneg	128.569103879184	-196.766221478536	-32.0978258415144	grey39
p87_ls86_Tnai_ERA	105.866886440553	-167.604590165336	-14.5215989967415	grey39
p114_ls114_B_ERA	-318.705861918851	-132.828299171595	-5.42044413759081	red
p43_ls35_Tnai_CCPneg	132.24827834631	-262.581380978219	-31.2549191737005	grey39
p109_ls109_Tmem_ERA	132.553653472507	152.741927809013	-12.5381663963539	blue
p66_ls57_Tnai_CCPpos	28.1853140942534	-167.534316862105	22.7971579437141	grey39
p125_ls124_Tnai_ERA	-1.53311211642883	-266.374926673906	121.133014809592	grey39
p75_ls75_B_CCPneg	-314.837882442328	29.0463007691979	-21.3932164432862	red
p28_ls21_Tnai_CCPneg	85.6778784583615	-304.175753340681	-16.8222878711003	grey39
p83_ls89_Tnai_CCPpos	159.008237747859	-229.696732971371	-33.698403683806	grey39
p93_ls92_B_CCPpos	-313.949022914798	91.6861747142879	32.0669430152862	red
p119_ls119_Tnai_CCPpos	151.899048420393	-271.760819603197	-36.7039172085056	grey39
p119_ls119_Tmem_CCPpos	185.038021050299	19.2211096061417	-3.10367038302247	blue
p119_ls119_B_CCPpos	-224.328696680618	-76.7521663380805	-16.3226122085632	red
