# Supplementary material for: Multifaceted immune dysregulation characterizes individuals at-risk for rheumatoid arthritis
Source: Nat Commun. 2023 Nov 22;14:7637. doi: 10.1038/s41467-023-43091-8 (PMC10665556; doi:10.1038/s41467-023-43091-8)
Supplement: Supplementary file 10 — Source Data [file 41467_2023_43091_MOESM10_ESM.zip › Dataset Fig 1 Suppl Fig 1 Suppl Figs 1-3/Figures_data/SourceData_Figure1B_SupplementalTable1_DMG_bCell.csv]

sort.dmgUnion_v1_bCell_F_allChrom_vector.
ABR
AC004076.9
ADAL
ADAM29
ADAR
AL590822.2
ALG1L
ALLC
ALS2CR12
AMD1
ANKH
ANKS1B
AP000889.3
ARHGEF10
ARHGEF5
AS3MT
ASTN1
ATP8B3
B3GNTL1
C10orf32-ASMT
C12orf75
C12orf79
C14orf2
C14orf39
C1orf35
C1orf86
C2orf76
C3orf83
C7orf50
C7orf73
CACNA1D
CACNA2D4
CAMTA1
CASP9
CASQ2
CCL4L1
CCNDBP1
CCNL1
CCSER2
CD96
CECR1
CELF2
CEP44
CES1
CHGA
CHIA
CKB
CLIC5
CLTA
COL13A1
COL22A1
COL4A2
COL5A3
COL9A2
CPXM2
CTSB
CUL4B
DCAKD
DENND6B
DLEU1
DLK1
DNAJC16
DPCR1
DTNA
DUS4L
DUSP22
EBF1
EGLN3
EIF2B5
ELK3
ELMOD1
EML3
ENTPD2
EPB42
EXOC3
FAM189A2
FBXW8
FCRL3
FDFT1
FIP1L1
FRG1B
FTO
GFRAL
GNE
GPR133
GPR27
GSTM1
GSTM5
GSTT1
HCG27
HDAC4
HELZ
HLA-DQB1
HLA-DRB1
HOOK2
HOPX
HOXA3
HOXA5
HS6ST3
IL18R1
IL1RL1
IRAK1BP1
IZUMO1
JARID2
JPH3
KANK1
KCNA6
KCNMA1
KCNN3
KDM4B
KIAA0319
KIAA1467
KIAA1841
LCMT2
LDHC
LIN7A
LIPA
LMF1
MAP10
MAP4K4
MCM9
MKRN2
MRI1
MRPL28
MUC21
MYBPC1
MYL5
MYO1D
MYT1L
N4BP1
NAALADL2
NHSL1
NMNAT1
NRG3
NXN
NYAP2
OR4A15
OR5W2
PACRG
PAK1
PALLD
PARD6G
PCDHB6
PDE9A
PI4K2B
PLAC9
PPIE
PRF1
PRKG1
PROZ
RAE1
RAP1A
RCAN3
RERGL
RGS14
RGS6
RNF39
RP11-219A15.1
RP11-676J12.7
RPF2
SELK
SERINC5
SERPINA4
SERPINA5
SETD9
SH3PXD2B
SHC2
SLC1A4
SLC25A37
SLC25A44
SLC27A1
SLCO4A1
SND1
SNX19
SPAG11B
SPATC1L
SRRM3
SRRT
SSUH2
ST6GALNAC3
STON1-GTF2A1L
SUN1
SYTL2
TANGO6
TCP10L2
TDRD9
TENM2
THSD7A
TMEM175
TMEM26
TMEM88B
TRDN
TTC27
UPK3B
XPNPEP1
ZNF12
ZNF492
ZNF772
