# Supplementary material for: Multifaceted immune dysregulation characterizes individuals at-risk for rheumatoid arthritis
Source: Nat Commun. 2023 Nov 22;14:7637. doi: 10.1038/s41467-023-43091-8 (PMC10665556; doi:10.1038/s41467-023-43091-8)
Supplement: Supplementary file 10 — Source Data [file 41467_2023_43091_MOESM10_ESM.zip › Dataset Fig 1 Suppl Fig 1 Suppl Figs 1-3/Figures_data/SourceData_Figure1B_SupplementalTable1_DMG_tMem.csv]

sort.dmgUnion_v1_tMem_F_allChrom_vector.
ABCB6
ABHD16B
ABHD17B
AC005606.1
AC131097.4
ACCS
ACVR1
AGO2
ALG1L
ALLC
AMD1
AMZ1
ANKRD33B
ANKS1B
ANTXR1
AP000889.3
AP3M2
ARHGEF4
ARHGEF5
ARSG
AS3MT
ASZ1
ATE1
ATG9A
ATP6V1A
ATP8B3
ATXN1
BAZ2B
BMI1
BNIP3L
C10orf12
C10orf32-ASMT
C10orf54
C10orf55
C15orf62
C1orf101
C20ORF135
C2orf27A
C2orf76
C3orf17
C6orf58
C7orf50
C9orf85
CACNA1A
CACNA1D
CACNG2
CAMTA1
CASP10
CASP12
CCL4L1
CD180
CD247
CD3D
CD3E
CD3G
CDH4
CHIA
CIRH1A
CLASP2
CLN6
CNST
COL13A1
COL5A3
COMMD3
COMMD3-BMI1
CORO1B
CPXM2
CR1
CYSTM1
CYTIP
DHRS7
DIS3L2
DLEU1
DLK1
DOCK10
DOK3
DOPEY2
DPP4
DTX1
DUS4L
DUSP22
ECHDC1
EGR3
EHD1
EIF2AK4
ELMOD1
EML6
EMR3
ETS1
EVPL
EXOC1
F5
FAM13A
FAM19A2
FANCA
FBLN5
FBXL16
FGF1
FTO
FYB
GALNT6
GHITM
GHRL
GNG7
GP1BA
GPR133
GPRIN3
GSTA4
GSTM5
GSTT1
GTF3A
HCG27
HDAC4
HDAC5
HECA
HELZ
HIF3A
HIVEP3
HLA-DQB1
HLA-DQB2
HLA-DRB1
HLA-E
HMBOX1
HMX2
HOOK2
HOPX
HORMAD2
HOXA3
HOXA4
HPS3
IFITM1
IFITM2
IFNG
IL2
IL21
IL23R
INPP5B
ITCH
ITPR1
JAK1
JAM2
JPH3
JSRP1
KCNQ1
KDM4C
KIAA0319
KIAA0513
KIAA1429
KLF12
KRBOX4
KRTAP12-3
KRTAP21-3
KYNU
L3MBTL3
LCK
LDHC
LDLRAD4
LIMCH1
LIPF
LITAF
LMNB1
LMTK2
LRRC28
LTA
LY86
MAPRE2
MARC1
MARCH10
MARCH11
MARCH6
MCC
MCM9
MEOX1
METTL21C
MFGE8
MGAT4A
MPO
MPP7
MRP63
MRPL28
MS4A6E
MSRA
MTAP
MTRR
MUCL1
MYBPC1
MYL5
MYO1D
MYO5C
MYT1L
NFRKB
NHSL1
NKIRAS1
NOL9
NOTCH1
NSRP1
NXN
OXR1
PALLD
PDZRN4
PECR
PHACTR1
PHF20L1
PIWIL1
PLCH1
PMP22
PNMAL1
PNOC
PPIP5K1
PPP5D1
PROZ
PTPRCAP
PTPRE
RAB11A
RAC1
RAE1
RALGAPA2
RAP1A
RASA4B
RB1
RFX8
RIMS2
RMI2
RNF166
RNF39
RP11-159D12.5
RP11-219A15.1
RP11-676J12.7
RP11-701P16.2
RPF2
RPL15
RSPH6A
RTN4
SAMD11
SAMD13
SERPINA4
SERPINA5
SFMBT2
SH3BP5
SH3PXD2B
SIAH3
SIT1
SKA3
SKAP1
SKIDA1
SLC11A1
SLC4A8
SLC7A6
SLFN13
SMG6
SMYD3
SND1
SNTB2
SNX19
SOCS1
SPAG1
SPAG11B
SPARCL1
SPATC1L
SPIRE2
SPRED2
SRSF1
SSUH2
STEAP1B
STK11IP
STK39
SYNE1
SYNE2
SYNGAP1
SYTL3
TACC2
TAP1
TBL3
TCF4
TCIRG1
TMEM175
TMEM177
TNNT3
TNRC6B
TRAPPC9
TRAT1
TRIM15
TRPC4AP
TRRAP
TSPEAR
TTC23
TTC27
TUBA1C
TUBGCP3
TYRO3
UBE2E3
UCKL1
UHRF1BP1
UPK3B
USP39
VMP1
WIBG
WWOX
XKR6
XPNPEP1
XRCC1
XYLT1
YBEY
ZFP36L1
ZMAT4
ZNF12
ZNF704
ZNF788
ZNF831
ZPBP2
