# Supplementary material for: Multifaceted immune dysregulation characterizes individuals at-risk for rheumatoid arthritis
Source: Nat Commun. 2023 Nov 22;14:7637. doi: 10.1038/s41467-023-43091-8 (PMC10665556; doi:10.1038/s41467-023-43091-8)
Supplement: Supplementary file 10 — Source Data [file 41467_2023_43091_MOESM10_ESM.zip › Dataset Fig 1 Suppl Fig 1 Suppl Figs 1-3/Figures_data/SourceData_Figure1B_SupplementalTable1_DMG_tNai.csv]

sort.dmgUnion_v1_tNai_F_allChrom_vector.
AC004076.9
ADAMTS4
ADAP1
ADARB2
AGBL1
AKR7A2
AL590822.2
ALG1L
ALLC
AMD1
AP000889.3
ARHGAP33
ARHGEF5
ATHL1
ATP8B3
ATP9A
BRE
C14orf2
C1orf105
C2orf27A
C2orf76
C5orf66
C7orf50
CA6
CACNA1A
CACNA2D4
CAMTA1
CCL25
CCL4L1
CCNDBP1
CD83
CDH13
CDH23
CEACAM3
CES1
CHIA
CLIC5
COL5A3
COX19
CPXM2
CYR61
CYSTM1
DDAH1
DDX10
DLEU1
DLK1
DUS4L
DUSP22
EDAR
ELK3
ELMOD1
EPB42
ERH
FBN1
FBXL16
FDFT1
FGF7
FOXP1
FTO
GDF7
GNG7
GSTM5
GSTT1
GTF3A
HCG27
HDAC4
HECW2
HIF3A
HLA-DQB1
HLA-DQB2
HLA-DRB1
HOOK2
HOXA3
HOXA4
HOXA5
HVCN1
ICAM5
IMMP2L
ITGA6
IZUMO1
JPH3
KIAA1467
KLF12
LRRN3
MAD1L1
MATN4
MCM9
METTL21C
MFGE8
MRI1
MRPL28
MYBPC1
MYL5
MYT1L
NDUFC2-KCTD14
NHSL1
NOL9
NR2F1
NXN
ORMDL3
PACRG
PALLD
PARM1
PIPOX
PITX1
PIWIL1
PPIE
PPP5D1
PQLC2
PROZ
PYCRL
RAE1
RANBP17
RBFOX1
RECK
RNF39
RP11-676J12.7
RPF2
RPN1
SERPINA4
SERPINA5
SFMBT2
SH3PXD2B
SIAH3
SLC1A4
SLC39A9
SLC7A2
SLCO1C1
SMYD3
SND1
SNX19
SOGA3
SPAG11B
SPATC1L
SPIRE2
SRRT
SSUH2
STPG1
SUN1
TDRD9
THRSP
THSD7A
TMEM175
TMEM177
TMEM184A
TMEM247
TMEM88B
TNFRSF6B
TRAPPC9
TRPS1
TSHZ2
TUSC1
TYRO3
UBE2E3
UPK3B
UST
XPNPEP1
XYLT1
YBEY
ZFYVE28
ZMAT4
ZNF12
ZNF385A
ZNF772
