# Supplementary material for: Multifaceted immune dysregulation characterizes individuals at-risk for rheumatoid arthritis
Source: Nat Commun. 2023 Nov 22;14:7637. doi: 10.1038/s41467-023-43091-8 (PMC10665556; doi:10.1038/s41467-023-43091-8)
Supplement: Supplementary file 10 — Source Data [file 41467_2023_43091_MOESM10_ESM.zip › Dataset Fig 1 Suppl Fig 1 Suppl Figs 1-3/Figures_data/SourceData_Figure1B_SupplementalTable1_DML_bCell.csv]

sort.dmlUnion_v1_bCell_F_cohortUnion_allChrom_vector.
cg00019654
cg00035636
cg00057627
cg00059664
cg00101154
cg00157199
cg00243360
cg00271766
cg00387037
cg00435273
cg00440468
cg00523161
cg00528676
cg00681462
cg00775945
cg00817464
cg00818680
cg00828154
cg00910586
cg00944873
cg00969405
cg00976619
cg01003893
cg01153287
cg01218619
cg01243097
cg01269617
cg01292810
cg01323381
cg01461856
cg01466164
cg01479768
cg01499518
cg01511234
cg01516851
cg01516881
cg01571766
cg01647384
cg01680303
cg01723420
cg01741372
cg01868071
cg01911981
cg01927686
cg01966791
cg01969535
cg01988602
cg01996567
cg02005600
cg02025944
cg02063695
cg02077920
cg02120552
cg02155558
cg02171206
cg02173208
cg02219949
cg02254947
cg02275226
cg02286717
cg02301920
cg02310723
cg02368706
cg02447542
cg02487331
cg02490460
cg02500748
cg02505002
cg02524205
cg02563106
cg02578087
cg02646423
cg02649063
cg02672830
cg02691506
cg02707854
cg02769477
cg02786339
cg02790260
cg02817932
cg02916332
cg03002080
cg03049249
cg03065899
cg03083228
cg03179435
cg03209412
cg03213289
cg03343571
cg03368099
cg03457142
cg03466083
cg03526459
cg03641585
cg03657350
cg03712278
cg03744383
cg03744763
cg03827304
cg03847896
cg03857101
cg03916490
cg03938978
cg03944460
cg04030260
cg04131969
cg04314575
cg04319732
cg04349084
cg04399443
cg04419557
cg04453367
cg04547000
cg04553112
cg04579291
cg04605819
cg04615095
cg04657146
cg04811706
cg04850148
cg04850286
cg04863892
cg04954225
cg04985582
cg05064044
cg05076221
cg05084668
cg05095125
cg05139080
cg05155812
cg05170449
cg05216340
cg05223100
cg05276469
cg05283184
cg05337761
cg05373877
cg05450151
cg05457730
cg05516372
cg05528899
cg05537380
cg05579037
cg05672554
cg05699681
cg05733164
cg05788368
cg05804568
cg05830791
cg05896524
cg05962950
cg05995465
cg06002203
cg06060754
cg06103338
cg06106484
cg06139006
cg06221963
cg06241101
cg06289566
cg06322356
cg06325300
cg06417478
cg06494592
cg06688960
cg06753901
cg06789517
cg06795995
cg06894600
cg06902849
cg06935979
cg06984463
cg07093428
cg07179000
cg07185983
cg07234876
cg07278285
cg07334154
cg07343445
cg07356745
cg07382347
cg07388700
cg07440867
cg07461715
cg07469467
cg07524214
cg07659053
cg07747299
cg07773740
cg07796782
cg07812827
cg07821374
cg07837187
cg07870920
cg07909178
cg07929412
cg07965995
cg07981328
cg08035416
cg08045932
cg08103988
cg08141281
cg08222618
cg08280036
cg08296601
cg08309069
cg08316083
cg08354527
cg08477332
cg08564027
cg08568145
cg08610426
cg08631528
cg08734931
cg08742575
cg08747931
cg08750459
cg08751451
cg08762424
cg08772003
cg08777654
cg08800613
cg08835041
cg08852641
cg08899523
cg08923669
cg08963213
cg09050832
cg09079173
cg09087222
cg09122588
cg09183124
cg09207400
cg09220401
cg09226051
cg09296044
cg09314196
cg09329650
cg09335044
cg09355528
cg09359103
cg09365932
cg09366951
cg09377512
cg09399716
cg09401705
cg09445240
cg09549073
cg09549987
cg09588476
cg09641854
cg09694258
cg09798888
cg09959687
cg09969640
cg09971646
cg10044179
cg10075506
cg10123377
cg10148932
cg10156298
cg10181818
cg10187029
cg10309005
cg10332116
cg10411146
cg10417901
cg10426581
cg10547329
cg10564845
cg10617796
cg10632894
cg10653474
cg10733711
cg10783469
cg10838389
cg10841563
cg10930308
cg10938586
cg11045331
cg11070274
cg11110588
cg11141652
cg11235426
cg11244843
cg11247378
cg11265221
cg11297378
cg11404906
cg11409361
cg11539674
cg11629812
cg11724970
cg11738485
cg11747695
cg11750768
cg11765362
cg11799593
cg11821245
cg11862180
cg11883129
cg11887532
cg11900923
cg11969330
cg11975397
cg12016809
cg12024053
cg12036633
cg12080266
cg12179176
cg12183347
cg12222906
cg12262617
cg12308308
cg12393605
cg12437481
cg12568669
cg12633154
cg12686095
cg12694142
cg12709329
cg12733396
cg12735966
cg12853648
cg12859507
cg12935359
cg12936709
cg13012494
cg13139335
cg13185413
cg13225565
cg13236934
cg13246055
cg13276615
cg13298116
cg13395344
cg13401893
cg13481969
cg13498757
cg13546858
cg13590055
cg13644160
cg13704590
cg13768055
cg13789015
cg13795252
cg13808314
cg13892472
cg13967339
cg14014955
cg14024893
cg14050976
cg14056187
cg14137381
cg14154082
cg14156792
cg14222729
cg14240646
cg14248704
cg14262357
cg14279760
cg14366095
cg14443606
cg14530637
cg14600855
cg14621698
cg14683065
cg14759944
cg14815891
cg14843632
cg14856563
cg14882265
cg14921801
cg14926425
cg14940871
cg15105011
cg15123087
cg15145296
cg15166039
cg15174682
cg15201545
cg15202874
cg15204487
cg15218485
cg15242686
cg15350071
cg15480998
cg15501526
cg15602298
cg15631638
cg15661950
cg15707029
cg15743508
cg15797131
cg15831967
cg15931565
cg16006841
cg16078649
cg16098618
cg16180556
cg16309325
cg16352527
cg16474696
cg16481612
cg16524778
cg16647921
cg16653991
cg16661522
cg16680214
cg16734913
cg16737770
cg16766542
cg16831933
cg16859890
cg16906346
cg16959075
cg17035276
cg17035899
cg17132030
cg17143945
cg17172308
cg17187762
cg17218026
cg17250082
cg17335387
cg17404449
cg17416644
cg17422692
cg17432857
cg17509989
cg17553881
cg17569124
cg17571970
cg17686260
cg17713488
cg17741809
cg17765387
cg17782550
cg17797229
cg17857094
cg17866650
cg17916960
cg17960959
cg17970043
cg17975832
cg17997358
cg18082583
cg18105134
cg18110333
cg18113786
cg18136963
cg18163325
cg18202440
cg18228590
cg18379824
cg18434912
cg18443437
cg18467790
cg18560936
cg18561199
cg18637718
cg18697348
cg18705301
cg18756775
cg18865445
cg18865685
cg18889393
cg19287610
cg19301366
cg19347782
cg19384241
cg19432688
cg19432846
cg19470945
cg19494702
cg19514972
cg19628497
cg19630984
cg19637330
cg19665696
cg19693801
cg19699106
cg19719892
cg19759481
cg19836589
cg19899222
cg19924480
cg19931055
cg19978674
cg20008800
cg20012315
cg20015412
cg20022036
cg20043747
cg20053110
cg20057198
cg20060108
cg20107632
cg20136671
cg20234172
cg20246743
cg20269954
cg20293942
cg20308956
cg20381372
cg20385461
cg20398163
cg20409752
cg20456258
cg20478239
cg20673407
cg20690458
cg20691168
cg20721960
cg20736492
cg20758756
cg20803293
cg20846728
cg20870689
cg20935489
cg20943999
cg20963261
cg21040096
cg21118780
cg21150003
cg21224286
cg21280420
cg21329660
cg21358336
cg21394273
cg21459336
cg21548813
cg21550804
cg21554180
cg21594961
cg21665850
cg21819782
cg21862353
cg21987159
cg22025206
cg22111694
cg22182854
cg22272305
cg22333165
cg22334681
cg22355889
cg22440848
cg22444562
cg22670572
cg22702351
cg22785556
cg22790377
cg22798362
cg22852245
cg22877175
cg22920501
cg23024343
cg23034985
cg23104954
cg23118561
cg23159337
cg23204968
cg23228227
cg23237314
cg23262340
cg23284931
cg23377942
cg23451443
cg23515828
cg23540632
cg23591140
cg23804921
cg23899408
cg23939001
cg23958373
cg23970458
cg24095188
cg24120669
cg24124620
cg24229304
cg24238852
cg24247939
cg24254552
cg24329798
cg24354819
cg24405174
cg24450063
cg24467349
cg24550641
cg24652615
cg24690094
cg24863559
cg24898815
cg24920358
cg25001923
cg25009553
cg25019722
cg25033495
cg25037788
cg25075347
cg25079981
cg25108548
cg25140783
cg25140869
cg25251562
cg25279747
cg25286849
cg25303761
cg25307665
cg25325723
cg25390165
cg25403368
cg25506432
cg25510640
cg25538415
cg25569470
cg25588792
cg25601471
cg25755428
cg25813936
cg25830530
cg25925710
cg25944011
cg25960393
cg26023912
cg26052728
cg26094651
cg26220594
cg26370237
cg26476930
cg26646558
cg26657404
cg26668828
cg26673377
cg26723707
cg26725559
cg26735507
cg26748578
cg26772386
cg26873880
cg26913058
cg26922917
cg26963367
cg26968378
cg27001715
cg27003832
cg27008027
cg27058239
cg27115973
cg27120246
cg27134251
cg27151303
cg27207756
cg27224586
cg27352433
cg27420255
cg27496719
cg27536700
cg27628201
cg27636669
cg27659862
cg27664085
