# Supplementary material for: Multifaceted immune dysregulation characterizes individuals at-risk for rheumatoid arthritis
Source: Nat Commun. 2023 Nov 22;14:7637. doi: 10.1038/s41467-023-43091-8 (PMC10665556; doi:10.1038/s41467-023-43091-8)
Supplement: Supplementary file 10 — Source Data [file 41467_2023_43091_MOESM10_ESM.zip › Dataset Fig 1 Suppl Fig 1 Suppl Figs 1-3/Figures_data/SourceData_Figure1B_SupplementalTable1_DML_tMem.csv]

sort.dmlUnion_v1_tMem_F_cohortUnion_allChrom_vector.
cg00005599
cg00013349
cg00042467
cg00044796
cg00101154
cg00110666
cg00147225
cg00153919
cg00182040
cg00226580
cg00228496
cg00291442
cg00300046
cg00301576
cg00325212
cg00384221
cg00435273
cg00438290
cg00440468
cg00523161
cg00610577
cg00613691
cg00636673
cg00640033
cg00650273
cg00683118
cg00744866
cg00751179
cg00757822
cg00759807
cg00760203
cg00789862
cg00817464
cg00826304
cg00856667
cg00912164
cg00940972
cg00944599
cg00944873
cg00947782
cg01123725
cg01141459
cg01151584
cg01171360
cg01190459
cg01204452
cg01207974
cg01245856
cg01359757
cg01366882
cg01366941
cg01381001
cg01452308
cg01479768
cg01516881
cg01518225
cg01548680
cg01553231
cg01565905
cg01593570
cg01595702
cg01629558
cg01829241
cg01830053
cg01868071
cg01879420
cg01883570
cg01934408
cg01966791
cg02063695
cg02077256
cg02082843
cg02086690
cg02120552
cg02173208
cg02249039
cg02308312
cg02310723
cg02380585
cg02381687
cg02401415
cg02409829
cg02418806
cg02427933
cg02447542
cg02456922
cg02484634
cg02487331
cg02490460
cg02515217
cg02578087
cg02622647
cg02635237
cg02652003
cg02678768
cg02691506
cg02755566
cg02769477
cg02776283
cg02867735
cg02903983
cg02907236
cg02924860
cg03014241
cg03022891
cg03049249
cg03062944
cg03072600
cg03081173
cg03120555
cg03204322
cg03209412
cg03227991
cg03278670
cg03306615
cg03343571
cg03351508
cg03355316
cg03395511
cg03447554
cg03453179
cg03466083
cg03526459
cg03619790
cg03641585
cg03649143
cg03724423
cg03729676
cg03746834
cg03800150
cg03827304
cg03842934
cg03847896
cg03849132
cg03856504
cg03857101
cg03866136
cg03877179
cg03902874
cg03942839
cg03997626
cg04000684
cg04015186
cg04026398
cg04074835
cg04076181
cg04094885
cg04108742
cg04131969
cg04168675
cg04238311
cg04244433
cg04257752
cg04272952
cg04276626
cg04284196
cg04347414
cg04349084
cg04352495
cg04354393
cg04364695
cg04413036
cg04419557
cg04426698
cg04468621
cg04536922
cg04547000
cg04553112
cg04597393
cg04605819
cg04635280
cg04645316
cg04657146
cg04658243
cg04705080
cg04711454
cg04752066
cg04787120
cg04798314
cg04815450
cg04850148
cg04892766
cg04902443
cg04985036
cg04989243
cg05011265
cg05064044
cg05080322
cg05084668
cg05141217
cg05163007
cg05176782
cg05213296
cg05217986
cg05273495
cg05304366
cg05309281
cg05320551
cg05332652
cg05357209
cg05402432
cg05439392
cg05516059
cg05528899
cg05542681
cg05549304
cg05614451
cg05659087
cg05712302
cg05747633
cg05788368
cg05804568
cg05876678
cg05896524
cg05932168
cg05962950
cg05995465
cg06002203
cg06022561
cg06057374
cg06064525
cg06106484
cg06124667
cg06139856
cg06140237
cg06158978
cg06164961
cg06193597
cg06211550
cg06238967
cg06240961
cg06242730
cg06249604
cg06284734
cg06300318
cg06315524
cg06322356
cg06331306
cg06333725
cg06369657
cg06371135
cg06417478
cg06445317
cg06456847
cg06468911
cg06473288
cg06489993
cg06490558
cg06494592
cg06617636
cg06688960
cg06715204
cg06864186
cg06864789
cg06876321
cg06878111
cg06968294
cg07010261
cg07065759
cg07110356
cg07122460
cg07135405
cg07151596
cg07165260
cg07179000
cg07185983
cg07194321
cg07199764
cg07208518
cg07234876
cg07267974
cg07306190
cg07317062
cg07332563
cg07343445
cg07377422
cg07382347
cg07391551
cg07402062
cg07448627
cg07453440
cg07466955
cg07510596
cg07515565
cg07522661
cg07529783
cg07532405
cg07536737
cg07650516
cg07659053
cg07668739
cg07684862
cg07686693
cg07750309
cg07759992
cg07775271
cg07786657
cg07796782
cg07828043
cg07839933
cg07870920
cg07880098
cg07917758
cg07925274
cg07929412
cg07933754
cg07935157
cg07954091
cg07965995
cg07970799
cg07992870
cg08000746
cg08017268
cg08019201
cg08082879
cg08103988
cg08140114
cg08140712
cg08177293
cg08180716
cg08190027
cg08191562
cg08198540
cg08209240
cg08222618
cg08280036
cg08296601
cg08316083
cg08338281
cg08354527
cg08355045
cg08359236
cg08477332
cg08591265
cg08659421
cg08683199
cg08730282
cg08750459
cg08762424
cg08766762
cg08772003
cg08800613
cg08802841
cg08810842
cg08822897
cg08826152
cg08835041
cg08835099
cg08855908
cg08863777
cg08923669
cg08967561
cg09017434
cg09032544
cg09050832
cg09116975
cg09158878
cg09203501
cg09220401
cg09226051
cg09232555
cg09234252
cg09279736
cg09294573
cg09295011
cg09312904
cg09341389
cg09365932
cg09377512
cg09417038
cg09445240
cg09473049
cg09507567
cg09525094
cg09526685
cg09540612
cg09549987
cg09572125
cg09588733
cg09697033
cg09711238
cg09720642
cg09821790
cg09908368
cg09911807
cg09919882
cg09953583
cg09971646
cg09991763
cg09996970
cg10016695
cg10022505
cg10035831
cg10044179
cg10075506
cg10109286
cg10123377
cg10148932
cg10150764
cg10187233
cg10206969
cg10261416
cg10296205
cg10309005
cg10357242
cg10373803
cg10519313
cg10547329
cg10604476
cg10632894
cg10656896
cg10677798
cg10706341
cg10763374
cg10769442
cg10771443
cg10819238
cg10829004
cg10838410
cg10841563
cg10866482
cg10911062
cg10930308
cg10940969
cg11030744
cg11033495
cg11034672
cg11035584
cg11070274
cg11096149
cg11104177
cg11106946
cg11121969
cg11141652
cg11142730
cg11149971
cg11204397
cg11235426
cg11236515
cg11247378
cg11258327
cg11327513
cg11392297
cg11404906
cg11415350
cg11457536
cg11463444
cg11533139
cg11539674
cg11549713
cg11574850
cg11586857
cg11600734
cg11655627
cg11727721
cg11738485
cg11796827
cg11855383
cg11893955
cg11923734
cg11931211
cg11967765
cg11969330
cg12007634
cg12016809
cg12036633
cg12070987
cg12080266
cg12108912
cg12114888
cg12143756
cg12232731
cg12242038
cg12262617
cg12278018
cg12282297
cg12285184
cg12292165
cg12296550
cg12308308
cg12312303
cg12421565
cg12422154
cg12435538
cg12437481
cg12443985
cg12445613
cg12495812
cg12590535
cg12621411
cg12633154
cg12682817
cg12687449
cg12696263
cg12700074
cg12702372
cg12742338
cg12753923
cg12775201
cg12780312
cg12790145
cg12853648
cg12886054
cg12890080
cg12892701
cg12897067
cg12923936
cg12938260
cg12959048
cg12968426
cg13005202
cg13012494
cg13047157
cg13077031
cg13156014
cg13185413
cg13192318
cg13212186
cg13226160
cg13246941
cg13252730
cg13276615
cg13279700
cg13329172
cg13340231
cg13388769
cg13401893
cg13491139
cg13534221
cg13542764
cg13546858
cg13549474
cg13562929
cg13609307
cg13619891
cg13644160
cg13654305
cg13678903
cg13681468
cg13714407
cg13726109
cg13732083
cg13752895
cg13815684
cg13832290
cg13843325
cg13857601
cg13956518
cg13975750
cg13999223
cg14020052
cg14032089
cg14057832
cg14078587
cg14081270
cg14087524
cg14108380
cg14150023
cg14153437
cg14161159
cg14168080
cg14222729
cg14223723
cg14332815
cg14359292
cg14377546
cg14394550
cg14403146
cg14410964
cg14431490
cg14453876
cg14480046
cg14481081
cg14520148
cg14597739
cg14601530
cg14621698
cg14673233
cg14683065
cg14708050
cg14771733
cg14789659
cg14825736
cg14830274
cg14856563
cg14867115
cg14927745
cg15011899
cg15033669
cg15085899
cg15108060
cg15108958
cg15111296
cg15123087
cg15127250
cg15145296
cg15184164
cg15204487
cg15242686
cg15243034
cg15244101
cg15248512
cg15259746
cg15278374
cg15282665
cg15296664
cg15332094
cg15381475
cg15410402
cg15417294
cg15419813
cg15427886
cg15439110
cg15442737
cg15448707
cg15501526
cg15564095
cg15636750
cg15666143
cg15675601
cg15695738
cg15736847
cg15742777
cg15759721
cg15767096
cg15781073
cg15797131
cg15808453
cg15820961
cg15831967
cg15871419
cg15957688
cg15971518
cg16006841
cg16018424
cg16038593
cg16078649
cg16093065
cg16118684
cg16130238
cg16141412
cg16160311
cg16165949
cg16219283
cg16266809
cg16273683
cg16285956
cg16302916
cg16361921
cg16371214
cg16387046
cg16426182
cg16435561
cg16452866
cg16458864
cg16618226
cg16668326
cg16688050
cg16704586
cg16737770
cg16761754
cg16767506
cg16809873
cg16830225
cg16831933
cg16847214
cg16859890
cg16906346
cg17013363
cg17035276
cg17035899
cg17078393
cg17079405
cg17098979
cg17172308
cg17173975
cg17184496
cg17217296
cg17249049
cg17250082
cg17310247
cg17311865
cg17322655
cg17357341
cg17379221
cg17404449
cg17422692
cg17440869
cg17444479
cg17499156
cg17509989
cg17519938
cg17615629
cg17671383
cg17686260
cg17713488
cg17741993
cg17766305
cg17776964
cg17797028
cg17815944
cg17850932
cg17865545
cg17876578
cg17911788
cg17916960
cg17928895
cg17939889
cg17997358
cg18031557
cg18051234
cg18077587
cg18082583
cg18105134
cg18110333
cg18113803
cg18136963
cg18202440
cg18245281
cg18306301
cg18319102
cg18402987
cg18434912
cg18467790
cg18507343
cg18561199
cg18571045
cg18694033
cg18705301
cg18715220
cg18739031
cg18752801
cg18814142
cg18858905
cg18896979
cg18980028
cg19052272
cg19135959
cg19142026
cg19149314
cg19163395
cg19169023
cg19208371
cg19214707
cg19227223
cg19268301
cg19284039
cg19301366
cg19359983
cg19384241
cg19389293
cg19405162
cg19424457
cg19432846
cg19480422
cg19503640
cg19514972
cg19520300
cg19533489
cg19628497
cg19630984
cg19637330
cg19649900
cg19665696
cg19670883
cg19692240
cg19699106
cg19707677
cg19757108
cg19758746
cg19767548
cg19814032
cg19836589
cg19903071
cg19956136
cg20012315
cg20035466
cg20043747
cg20053110
cg20057198
cg20101018
cg20107632
cg20126656
cg20141578
cg20200723
cg20210051
cg20246743
cg20293942
cg20305683
cg20308956
cg20334128
cg20409752
cg20456258
cg20487608
cg20495370
cg20507742
cg20618651
cg20673407
cg20721433
cg20738334
cg20738874
cg20745513
cg20788508
cg20796996
cg20846728
cg20870689
cg20976833
cg20995910
cg21039462
cg21040096
cg21199629
cg21205889
cg21272727
cg21302319
cg21358336
cg21427227
cg21484170
cg21548813
cg21553436
cg21582960
cg21593149
cg21634283
cg21646437
cg21664636
cg21681740
cg21693684
cg21835089
cg21877403
cg21999229
cg22003508
cg22014112
cg22061957
cg22111694
cg22143698
cg22162357
cg22175046
cg22190077
cg22235264
cg22297466
cg22334681
cg22343728
cg22355889
cg22444562
cg22718636
cg22733485
cg22785556
cg22820257
cg22825230
cg22833508
cg22852245
cg22886575
cg22891070
cg22894706
cg22916901
cg22945413
cg22972641
cg22977420
cg22997113
cg23024343
cg23080845
cg23118561
cg23133460
cg23159337
cg23208285
cg23249922
cg23304023
cg23316316
cg23350716
cg23381998
cg23403031
cg23403980
cg23412299
cg23413777
cg23433242
cg23449993
cg23464743
cg23488418
cg23570810
cg23671410
cg23731089
cg23804921
cg23837109
cg23899408
cg23947928
cg23950714
cg23958373
cg23970458
cg24018633
cg24056885
cg24065807
cg24094122
cg24111025
cg24113818
cg24130641
cg24159247
cg24238852
cg24256211
cg24358146
cg24399712
cg24427915
cg24445388
cg24467349
cg24472128
cg24480012
cg24482177
cg24550644
cg24593918
cg24732049
cg24796644
cg24841244
cg24863559
cg24891660
cg24895173
cg24898815
cg24921352
cg24929309
cg24933060
cg24948068
cg24997886
cg25009553
cg25014776
cg25049850
cg25075347
cg25210835
cg25220326
cg25256924
cg25279747
cg25303761
cg25325723
cg25385940
cg25399239
cg25403368
cg25403608
cg25437304
cg25498107
cg25525861
cg25571136
cg25588792
cg25601471
cg25608392
cg25643154
cg25700533
cg25727977
cg25734089
cg25806677
cg25824571
cg25872690
cg25937052
cg25960393
cg26027478
cg26051413
cg26094651
cg26116556
cg26168643
cg26190515
cg26192567
cg26193268
cg26213453
cg26220594
cg26266876
cg26314528
cg26345203
cg26371422
cg26476930
cg26532208
cg26565442
cg26579986
cg26626342
cg26668828
cg26703001
cg26720545
cg26723707
cg26758160
cg26766164
cg26772516
cg26794999
cg26823472
cg26850117
cg26872907
cg26898436
cg26913058
cg26922780
cg26937706
cg26966828
cg26977176
cg26988138
cg26993334
cg27008027
cg27027055
cg27073113
cg27134251
cg27156983
cg27157590
cg27158579
cg27179101
cg27205259
cg27207756
cg27244972
cg27275544
cg27277339
cg27315109
cg27372452
cg27427514
cg27495195
cg27622527
cg27630820
cg27664496
