# Supplementary material for: Multifaceted immune dysregulation characterizes individuals at-risk for rheumatoid arthritis
Source: Nat Commun. 2023 Nov 22;14:7637. doi: 10.1038/s41467-023-43091-8 (PMC10665556; doi:10.1038/s41467-023-43091-8)
Supplement: Supplementary file 10 — Source Data [file 41467_2023_43091_MOESM10_ESM.zip › Dataset Fig 1 Suppl Fig 1 Suppl Figs 1-3/Figures_data/SourceData_Figure1B_SupplementalTable1_DML_tNai.csv]

sort.dmlUnion_v1_tNai_F_cohortUnion_allChrom_vector.
cg00021855
cg00101154
cg00387037
cg00435273
cg00440468
cg00523161
cg00741432
cg00817464
cg00838269
cg00856667
cg00912164
cg01003893
cg01171360
cg01190459
cg01233934
cg01353941
cg01479768
cg01516881
cg01518225
cg01601518
cg01879420
cg01900832
cg01927686
cg01934408
cg02050512
cg02063695
cg02120552
cg02160773
cg02173208
cg02301920
cg02310723
cg02323726
cg02408697
cg02409829
cg02427933
cg02447542
cg02487331
cg02490460
cg02571465
cg02578087
cg02622647
cg02691506
cg02734505
cg02769477
cg02984617
cg03081173
cg03098024
cg03184884
cg03209412
cg03213289
cg03306615
cg03343571
cg03351508
cg03395511
cg03442914
cg03447554
cg03453179
cg03466083
cg03526459
cg03591565
cg03597174
cg03650189
cg03849132
cg03857101
cg03938978
cg03997626
cg04238311
cg04347414
cg04349084
cg04364695
cg04419557
cg04536588
cg04553112
cg04605819
cg04618171
cg04633141
cg04656070
cg04657146
cg04705669
cg04798314
cg04815450
cg04850148
cg04902443
cg05064044
cg05084668
cg05155812
cg05332652
cg05357209
cg05499111
cg05528899
cg05542681
cg05614451
cg05672835
cg05690441
cg05788368
cg05804568
cg05876678
cg05896524
cg05962950
cg05995465
cg06002203
cg06101851
cg06106484
cg06139856
cg06188210
cg06201514
cg06249604
cg06322356
cg06417478
cg06489993
cg06502383
cg06504595
cg06588529
cg06589239
cg06682083
cg06693627
cg06749803
cg06758847
cg07010261
cg07040013
cg07107105
cg07179000
cg07180897
cg07185983
cg07199764
cg07205286
cg07234876
cg07242977
cg07314988
cg07343445
cg07382347
cg07461715
cg07524214
cg07567097
cg07747299
cg07796782
cg07839933
cg07870920
cg07929412
cg07935157
cg07965995
cg08065408
cg08103496
cg08103988
cg08200543
cg08222618
cg08280036
cg08291335
cg08296601
cg08316083
cg08354527
cg08477332
cg08483099
cg08562657
cg08610426
cg08742575
cg08750459
cg08762424
cg08805158
cg08822897
cg08923669
cg09050832
cg09224847
cg09279736
cg09296044
cg09377512
cg09381666
cg09417038
cg09445240
cg09531659
cg09549987
cg09554406
cg09641001
cg09670601
cg09721595
cg09837977
cg09971646
cg10075506
cg10123377
cg10148932
cg10296238
cg10309005
cg10340124
cg10373607
cg10411146
cg10547329
cg10604476
cg10632894
cg10687131
cg10769442
cg10841563
cg10909506
cg10930308
cg11045331
cg11141652
cg11142730
cg11235426
cg11247378
cg11294512
cg11392297
cg11404906
cg11518408
cg11539674
cg11596302
cg11646117
cg11655627
cg11738485
cg11786848
cg11883129
cg12016809
cg12036633
cg12080266
cg12108912
cg12125241
cg12192624
cg12262617
cg12285184
cg12292165
cg12308308
cg12346494
cg12421794
cg12443985
cg12534199
cg12568669
cg12621411
cg12633154
cg12702372
cg12709329
cg12790145
cg12853648
cg13012494
cg13108304
cg13133526
cg13185413
cg13212186
cg13236934
cg13263947
cg13272845
cg13276615
cg13302927
cg13392078
cg13401893
cg13546858
cg13553482
cg13562929
cg13566125
cg13644160
cg13704590
cg13732083
cg13808314
cg13818451
cg13831575
cg13861644
cg13967339
cg13985784
cg13993467
cg14079463
cg14096828
cg14161159
cg14168080
cg14222729
cg14262357
cg14359292
cg14366095
cg14403146
cg14414670
cg14431490
cg14549951
cg14575022
cg14600855
cg14613101
cg14697761
cg14856563
cg14867115
cg15009596
cg15011409
cg15111296
cg15123087
cg15145296
cg15201545
cg15204487
cg15218485
cg15233651
cg15242686
cg15417294
cg15424377
cg15427886
cg15436354
cg15448707
cg15695738
cg15797131
cg15877520
cg15982002
cg16006841
cg16078649
cg16079430
cg16098618
cg16148850
cg16149820
cg16312628
cg16361921
cg16667508
cg16675581
cg16716449
cg16737770
cg16761754
cg16826124
cg16859890
cg17017347
cg17035276
cg17035899
cg17172308
cg17250082
cg17310247
cg17385867
cg17404449
cg17416644
cg17422692
cg17432857
cg17440869
cg17486396
cg17499156
cg17509989
cg17519938
cg17545141
cg17569124
cg17575191
cg17686260
cg17713488
cg17876578
cg17916960
cg17975832
cg17997358
cg18105134
cg18110333
cg18319102
cg18402987
cg18434912
cg18443437
cg18467790
cg18561199
cg18604939
cg18622663
cg18705301
cg18715220
cg18740583
cg18756775
cg18792146
cg18805164
cg18822299
cg18980028
cg19051117
cg19142026
cg19169023
cg19214707
cg19284039
cg19301366
cg19359983
cg19384241
cg19424457
cg19432846
cg19435547
cg19520300
cg19523166
cg19533489
cg19558933
cg19628497
cg19630984
cg19637330
cg19665696
cg19699106
cg19757108
cg19759481
cg19797078
cg19798735
cg19825302
cg19836589
cg20008800
cg20012315
cg20043747
cg20053110
cg20057198
cg20073962
cg20107632
cg20110349
cg20141578
cg20246743
cg20269954
cg20293942
cg20305683
cg20308956
cg20398163
cg20409752
cg20456258
cg20478239
cg20673407
cg20736913
cg20846728
cg20870689
cg20992785
cg21040096
cg21205889
cg21237861
cg21358336
cg21529591
cg21548813
cg21686600
cg21757387
cg21819782
cg21877403
cg22061832
cg22111694
cg22334681
cg22343728
cg22355889
cg22462396
cg22470248
cg22702351
cg22718636
cg22785556
cg22852245
cg22891070
cg22905866
cg22992730
cg23024343
cg23052520
cg23128634
cg23145293
cg23159337
cg23262340
cg23464743
cg23471274
cg23540632
cg23596287
cg23628949
cg23804921
cg23899408
cg23958373
cg23970458
cg23983453
cg24228952
cg24238852
cg24329783
cg24399712
cg24432675
cg24467349
cg24482177
cg24617313
cg24690094
cg24713959
cg24796644
cg24863559
cg24863693
cg24885723
cg24898815
cg24920358
cg24948887
cg25009553
cg25037394
cg25075347
cg25108548
cg25230327
cg25251562
cg25303761
cg25307665
cg25317025
cg25325723
cg25403368
cg25403608
cg25474956
cg25481160
cg25506432
cg25601471
cg25608392
cg25621215
cg25653641
cg25673720
cg25741804
cg25755428
cg25814283
cg26010015
cg26051413
cg26168643
cg26192567
cg26213453
cg26220594
cg26333902
cg26370237
cg26476930
cg26533311
cg26630599
cg26647036
cg26668828
cg26748578
cg26863172
cg26913058
cg26988138
cg27008027
cg27134251
cg27157590
cg27207756
cg27244972
cg27427514
cg27622527
cg27630820
