# Supplementary material for: Multifaceted immune dysregulation characterizes individuals at-risk for rheumatoid arthritis
Source: Nat Commun. 2023 Nov 22;14:7637. doi: 10.1038/s41467-023-43091-8 (PMC10665556; doi:10.1038/s41467-023-43091-8)
Supplement: Supplementary file 10 — Source Data [file 41467_2023_43091_MOESM10_ESM.zip › Dataset Fig 1 Suppl Fig 1 Suppl Figs 1-3/Figures_data/SourceData_Figure1C_bCell.csv]

	PC1	PC2	PC3	color
p10_ls7_B_CCPneg	-0.0974509614539687	0.182979166199915	-0.121070972946142	grey40
p100_ls108_B_CCPneg	-0.0958278788233792	0.025269096315043	-0.188550969285389	grey40
p101_ls97_B_CCPneg	-0.104354971198966	0.0287243439179783	-0.208860895324582	grey40
p102_ls99_B_CCPpos	-0.113770923156611	0.0548466259848907	0.0488075448842642	blue
p103_ls100_B_ERA	-0.104540252027956	-0.139756066799808	0.130700774474114	red
p104_ls103_B_CCPneg	-0.134862096158899	0.0653101045820774	-0.0856524776840436	grey40
p105_ls104_B_CCPneg	-0.105161601547073	0.039954001296244	-0.17513723355869	grey40
p106_ls101_B_CCPpos	-0.0971562727852256	-0.172335924038543	0.0508975029806857	blue
p107_ls106_B_CCPneg	-0.100060764453989	-0.107911414324323	-0.0274682996311284	grey40
p108_ls107_B_CCPpos	-0.12209476464858	0.0227822500557768	0.10643312457378	blue
p109_ls109_B_ERA	-0.113293136659819	-0.131356513167856	-0.0745918038000618	red
p110_ls110_B_CCPpos	-0.115026748553587	0.0343808693413598	0.0988914076638475	blue
p111_ls111_B_CCPpos	-0.0826839312723485	-0.137670902398624	-0.224752376308738	blue
p112_ls113_B_CCPpos	-0.117754279146392	-0.130229371342344	0.0615233212306689	blue
p113_ls112_B_CCPpos	-0.114801572871451	-0.106395541616928	-0.00148869629382763	blue
p114_ls114_B_ERA	-0.114604809566611	0.0641348961548402	0.103970946297627	red
p115_ls115_B_CCPpos	-0.120491496753513	0.0381127501808818	0.023331932864709	blue
p116_ls116_B_CCPpos	-0.109085239709425	0.0436839022381229	0.0819179507680812	blue
p117_ls117_B_CCPpos	-0.106078016451714	0.0606149527785521	-0.107411759383738	blue
p118_ls118_B_CCPpos	-0.108400852126621	0.0278628933546725	-0.184005278666023	blue
p119_ls119_B_CCPpos	-0.0984358368671575	0.124476252414041	0.0852463265534339	blue
p12_ls20_B_CCPpos	-0.118352169553199	-0.108066141011614	-0.00821211604329341	blue
p120_ls120_B_ERA	-0.115925198010386	0.0376858754807502	0.0722218938514783	red
p121_ls121_B_CCPpos	-0.121490512462276	0.0206019774884825	0.0345874995556348	blue
p122_ls122_B_ERA	-0.114489487060365	-0.0798258524955534	0.0912565283889117	red
p123_ls123_B_CCPpos	-0.0975488508095697	-0.00348694986421157	0.0739508855431786	blue
p124_ls125_B_CCPpos	-0.103694081940575	-0.123610190438649	0.160270294520545	blue
p125_ls124_B_ERA	-0.138091170830215	-0.0933681456557167	0.025602654336596	red
p126_ls126_B_ERA	-0.120459224404704	0.0107760581412376	0.0440983368185125	red
p127_ls127_B_ERA	-0.124796753717429	0.0446706490186414	0.0012695114116038	red
p128_ls128_B_ERA	-0.101302288421323	-0.142097068852524	0.161324232615876	red
p129_ls129_B_ERA	-0.130475870082928	-0.142025757150567	-0.0200553374186975	red
p13_ls11_B_CCPpos	-0.0901898796052663	0.145263390328516	0.252988203183724	blue
p130_ls130_B_ERA	-0.124918461649935	0.0281728208156169	0.0156993796127952	red
p19_ls67_B_CCPpos	-0.0809802798955358	0.214586271647005	0.135839339738373	blue
p2_ls1_B_CCPpos	-0.0939209156484249	0.119162816024866	-0.0293035127517846	blue
p22_ls22_B_CCPneg	-0.108497544199243	-0.123918193228482	-0.0768996992391023	grey40
p23_ls47_B_CCPpos	-0.106276011108641	-0.123048560305389	0.0569296426723275	blue
p25_ls25_B_CCPpos	-0.0560469445842294	0.0145737170087286	-0.0385038267219208	blue
p26_ls15_B_ERA	-0.120011747354901	-0.127821984169794	0.142334210608672	red
p28_ls21_B_CCPneg	-0.102493522823115	0.153756214642292	-0.0885610048717958	grey40
p29_ls18_B_CCPneg	-0.118861241814065	0.0586293586443261	0.110891711637079	grey40
p3_ls2_B_CCPneg	-0.103629534426696	-0.147521594879346	0.0204465042987275	grey40
p31_ls24_B_CCPneg	-0.105944950726824	-0.124888950582436	-0.148649249612851	grey40
p32_ls33_B_CCPneg	-0.100896271011735	0.126571070133975	0.00498549776547308	grey40
p34_ls34_B_CCPneg	-0.0922144159672385	-0.133987370374354	-0.0587983637313393	grey40
p43_ls35_B_CCPneg	-0.0754576015110318	0.148390995195004	-0.141663854394696	grey40
p44_ls37_B_CCPpos	-0.122124448459251	-0.146067164805111	0.00236929906441487	blue
p46_ls41_B_CCPneg	-0.099395928092971	0.0468467473233322	-0.200904822379932	grey40
p51_ls43_B_CCPneg	-0.109899181938129	-0.0928831586712611	-0.0324512823045507	grey40
p52_ls46_B_CCPneg	-0.12425940627273	0.0470359448172567	-0.184897163535819	grey40
p53_ls48_B_CCPneg	-0.115590328841841	0.0559067116055785	-0.138138875602064	grey40
p55_ls54_B_CCPneg	-0.139116597800437	0.0506729785521271	-0.0687136375540945	grey40
p57_ls51_B_CCPneg	-0.121910139233293	-0.0939327216005873	0.108307454012367	grey40
p59_ls56_B_CCPneg	-0.0924432800272269	0.0217332802153609	-0.192912837062284	grey40
p62_ls61_B_CCPneg	-0.119923914780302	0.0385559676375888	-0.0402054568131997	grey40
p66_ls57_B_CCPpos	-0.105318265421539	0.0196498402905181	-0.158568422384305	blue
p7_ls8_B_CCPneg	-0.0970741074311555	-0.145542887131997	-0.131494250576499	grey40
p72_ls73_B_CCPneg	-0.109261264598904	0.113322768157801	-0.0423344297004467	grey40
p73_ls74_B_CCPneg	-0.110083360604313	-0.143918201319001	0.0504937520705865	grey40
p74_ls70_B_CCPneg	-0.118118191567776	0.0426589152681544	-0.0361571230387053	grey40
p75_ls75_B_CCPneg	-0.123307532954335	-0.0716426390466224	-0.0759019642714548	grey40
p76_ls80_B_CCPneg	-0.113909763109159	0.0709017461553279	-0.10152384201348	grey40
p8_ls6_B_CCPpos	-0.1084699844991	0.0632301420725141	0.0901261424172507	blue
p80_ls82_B_ERA	-0.117642182706654	-0.14715196816977	0.0691076891608184	red
p81_ls77_B_ERA	-0.118272851896304	-0.125996961820837	-0.0759198729949385	red
p82_ls85_B_CCPpos	-0.067422167724373	-0.00722425527352551	0.160703770850269	blue
p83_ls89_B_CCPpos	-0.101434587983821	-0.185837163557152	0.064569962465312	blue
p84_ls81_B_CCPpos	-0.0937196211305629	0.199998344132149	0.000297625143899982	blue
p85_ls87_B_CCPpos	-0.110335520348717	-0.122996122079037	0.144371500671585	blue
p86_ls83_B_CCPpos	-0.0987384596733811	0.216336716630797	-0.0148174112011123	blue
p87_ls86_B_ERA	-0.130437399178001	0.0360111146078271	-0.056594052573234	red
p88_ls88_B_CCPpos	-0.103401467604391	0.187462893581773	-0.0262281903055522	blue
p89_ls91_B_CCPpos	-0.0938587102152783	0.0420971970743	-0.105407395469034	blue
p90_ls90_B_CCPpos	-0.097455279250691	0.0876542482825364	0.18832889542325	blue
p91_ls84_B_ERA	-0.104331611302769	0.187854249923009	0.0487351645870871	red
p92_ls94_B_CCPpos	-0.103999762798492	0.0805406715641394	0.134129254343467	blue
p93_ls92_B_CCPpos	-0.120322916043655	0.0417769469590638	0.0192678342561929	blue
p94_ls98_B_CCPpos	-0.0994111416894919	0.155664748225281	0.211282936345619	blue
p95_ls102_B_CCPpos	-0.124113546267436	0.0266976344495454	0.0624886445403206	blue
p96_ls105_B_CCPneg	-0.0986327225829915	0.16714843653134	0.128004610787712	grey40
p97_ls93_B_ERA	-0.122571150932965	-0.130043405096654	-0.0521158053229168	red
p98_ls96_B_CCPneg	-0.0964108378372476	0.0739746116874942	-0.0639321045084283	grey40
p99_ls95_B_CCPneg	-0.108878960925045	0.0709045075574401	0.10586426528096	grey40
