# Supplementary material for: Multifaceted immune dysregulation characterizes individuals at-risk for rheumatoid arthritis
Source: Nat Commun. 2023 Nov 22;14:7637. doi: 10.1038/s41467-023-43091-8 (PMC10665556; doi:10.1038/s41467-023-43091-8)
Supplement: Supplementary file 10 — Source Data [file 41467_2023_43091_MOESM10_ESM.zip › Dataset Fig 1 Suppl Fig 1 Suppl Figs 1-3/Figures_data/SourceData_Figure1C_tMem.csv]

	PC1	PC2	PC3	color
p10_ls7_Tmem_CCPneg	0.113927681439939	-0.097558511501645	-0.130685972225342	grey40
p100_ls108_Tmem_CCPneg	0.111913929129234	0.00229459638354243	0.0318838482069365	grey40
p101_ls97_Tmem_CCPneg	0.117379373682192	-0.0183762177991577	0.0595471637541525	grey40
p102_ls99_Tmem_CCPpos	0.115853404289885	-0.117234036500852	-0.0909265238212135	blue
p103_ls100_Tmem_ERA	-0.024481322793594	0.384582523408033	-0.131765518972926	red
p104_ls103_Tmem_CCPneg	0.119719626090122	0.00374136322644914	0.101403806277534	grey40
p105_ls104_Tmem_CCPneg	0.110365370037655	0.0149753960625142	0.0421103044434287	grey40
p106_ls101_Tmem_CCPpos	0.114906898429593	-0.100854989271545	-0.0124070704537299	blue
p107_ls106_Tmem_CCPneg	0.112342178470532	-0.00898561726925532	-0.0842628030865236	grey40
p108_ls107_Tmem_CCPpos	0.117364496217214	0.016723730854901	0.0119050318395934	blue
p109_ls109_Tmem_ERA	0.10881313654423	0.0611350987977457	-0.0612617473278063	red
p110_ls110_Tmem_CCPpos	0.118564623004571	-0.00170419693993762	0.00863228302645882	blue
p111_ls111_Tmem_CCPpos	0.112046550700345	-0.0728753081984402	-0.0164607268145071	blue
p112_ls113_Tmem_CCPpos	0.109032047285878	0.0625662725532228	0.203687834163806	blue
p113_ls112_Tmem_CCPpos	0.115566909697681	-0.0430582927169855	-0.00375370141284311	blue
p114_ls114_Tmem_ERA	0.108306803371312	0.0774549416769196	0.203315317280493	red
p115_ls115_Tmem_CCPpos	0.119213581236997	-0.055566163638827	0.0125910026645196	blue
p116_ls116_Tmem_CCPpos	0.111392448116511	0.044480609723608	0.0724356942962077	blue
p117_ls117_Tmem_CCPpos	0.110099768799929	0.0492236157689786	0.0879422313019471	blue
p118_ls118_Tmem_CCPpos	0.114005508108393	-0.0113512645509137	0.00601675462903653	blue
p119_ls119_Tmem_CCPpos	0.111587220136886	-0.0124907887320865	0.0827627536372306	blue
p12_ls20_Tmem_CCPpos	0.112075797130265	0.0561703591580397	-0.0565155485172587	blue
p120_ls120_Tmem_ERA	0.099421474123405	0.163550891557231	0.142252072939314	red
p121_ls121_Tmem_CCPpos	0.106402423319839	0.0897509791209596	-0.00598078738061087	blue
p122_ls122_Tmem_ERA	0.00882108472944203	0.405204709306417	0.0402160068302891	red
p123_ls123_Tmem_CCPpos	0.102566072149474	-0.00951453526224484	-0.224936614547405	blue
p124_ls125_Tmem_CCPpos	0.105548641381069	0.0935280790592647	0.139723039615808	blue
p125_ls124_Tmem_ERA	0.0364788733165983	0.391056906693778	-0.0671938155440806	red
p126_ls126_Tmem_ERA	0.073513266835267	0.267391124028712	0.0244113235652162	red
p127_ls127_Tmem_ERA	0.0947246398222194	0.206100338775483	0.0162935349123719	red
p128_ls128_Tmem_ERA	0.0905147592047248	0.178056562513138	-0.0651503996735662	red
p129_ls129_Tmem_ERA	0.113544895727882	-0.0169948821937557	-0.13499284607659	red
p13_ls11_Tmem_CCPpos	0.110432934560295	0.00468101446456185	-0.0375142689373035	blue
p130_ls130_Tmem_ERA	0.0920706964028945	0.20480451596926	0.0858580012218784	red
p19_ls67_Tmem_CCPpos	0.112893089607116	-0.102213887609712	-0.165257030970551	blue
p2_ls1_Tmem_CCPpos	0.0550304211683577	0.0912119659866909	-0.502657717430166	blue
p22_ls22_Tmem_CCPneg	0.111127656975777	0.0567040777378646	0.111893095598001	grey40
p23_ls47_Tmem_CCPpos	0.11699592931318	-0.0150166298222638	0.129520141953917	blue
p25_ls25_Tmem_CCPpos	0.0778554873782855	0.0395519742786921	-0.193389033424934	blue
p26_ls15_Tmem_ERA	0.0921609750070292	0.161829680060596	-0.138633917758207	red
p28_ls21_Tmem_CCPneg	0.107365145683072	0.0238654596587653	-0.00795724431522121	grey40
p29_ls18_Tmem_CCPneg	0.109907171692285	0.0506613455853436	-0.0593180894726768	grey40
p3_ls2_Tmem_CCPneg	0.106833641089484	0.0022512062452593	-0.111127578644354	grey40
p31_ls24_Tmem_CCPneg	0.11371299175309	-0.0407883984111195	-0.0788983157747282	grey40
p32_ls33_Tmem_CCPneg	0.110113560900909	-0.0322693260141465	-0.0738914464812194	grey40
p34_ls34_Tmem_CCPneg	0.113989997497307	-0.0495625143223724	-0.0531382814989418	grey40
p43_ls35_Tmem_CCPneg	0.113917231659135	-0.0623583922244054	0.122155256425295	grey40
p44_ls37_Tmem_CCPpos	0.0587232935862218	0.261176422768997	-0.125112093511253	blue
p46_ls41_Tmem_CCPneg	0.118637744555826	-0.0764544944331619	0.035507205197377	grey40
p51_ls43_Tmem_CCPneg	0.115333840824962	-0.0763637036832696	-0.0764063256954708	grey40
p52_ls46_Tmem_CCPneg	0.118930761268569	-0.0867883220950688	0.0101443993779876	grey40
p53_ls48_Tmem_CCPneg	0.118992067342867	-0.0049090435204577	0.080249507079189	grey40
p55_ls54_Tmem_CCPneg	0.119924695644458	-0.029714762601738	-0.00225257712326349	grey40
p57_ls51_Tmem_CCPneg	0.119373624932663	-0.00658177913238308	0.0401826500295979	grey40
p59_ls56_Tmem_CCPneg	0.111905320161824	-0.00311679565060229	0.121720921834278	grey40
p62_ls61_Tmem_CCPneg	0.118104568783166	-0.0805319019624898	0.0179374535910209	grey40
p66_ls57_Tmem_CCPpos	0.115659133607919	0.00490931691120255	0.000474933382631619	blue
p7_ls8_Tmem_CCPneg	0.116276771815191	-0.101899248687408	-0.0272858060262448	grey40
p72_ls73_Tmem_CCPneg	0.11595373901729	-0.0283530762137446	0.115645782630517	grey40
p73_ls74_Tmem_CCPneg	0.11673239307721	-0.027349343234346	0.00285858885856967	grey40
p74_ls70_Tmem_CCPneg	0.117566110184183	-0.0116833686884821	0.111324742956935	grey40
p75_ls75_Tmem_CCPneg	0.116447412865334	0.0275985787931353	-0.00190939071640035	grey40
p76_ls80_Tmem_CCPneg	0.116971503968672	-0.0836083197500886	-0.014451792307056	grey40
p8_ls6_Tmem_CCPpos	0.11899894824744	-0.029441968858967	0.0176727924950378	blue
p80_ls82_Tmem_ERA	0.115014148290169	0.0683979775156906	0.0476358258388751	red
p81_ls77_Tmem_ERA	0.117067001817237	0.0120067302060217	0.129475209893832	red
p82_ls85_Tmem_CCPpos	0.110817713802875	-0.0610878920302811	-0.101479108884205	blue
p83_ls89_Tmem_CCPpos	0.111656249942749	0.00690022780859465	0.15561898076456	blue
p84_ls81_Tmem_CCPpos	0.117425465985826	-0.0894991463710023	-0.0160921670500838	blue
p85_ls87_Tmem_CCPpos	0.11423226546766	0.0114782563146193	0.138250616604964	blue
p86_ls83_Tmem_CCPpos	0.115316847272903	-0.0567264687458313	-0.0598939413160424	blue
p87_ls86_Tmem_ERA	0.119488736853442	0.00738594484197716	0.00496921270278924	red
p88_ls88_Tmem_CCPpos	0.114765086976896	-0.000114850911200354	0.127982382353365	blue
p89_ls91_Tmem_CCPpos	0.113775967043952	0.00176555162006892	0.132447039788811	blue
p90_ls90_Tmem_CCPpos	0.117533747494665	-0.069693075764731	0.0388180412216262	blue
p91_ls84_Tmem_ERA	0.116906768506398	-0.00931910573897667	0.0460795609203762	red
p92_ls94_Tmem_CCPpos	0.110183006392379	0.0527852867933266	-0.0365426558277528	blue
p93_ls92_Tmem_CCPpos	0.110809818747987	-0.00866799248939914	-0.197505890241325	blue
p94_ls98_Tmem_CCPpos	0.115776608939185	-0.0936034933294713	-0.0690361149968859	blue
p95_ls102_Tmem_CCPpos	0.113540388963589	-0.0636394522541149	-0.167380582672954	blue
p96_ls105_Tmem_CCPneg	0.115544010264636	-0.069171290207209	-0.0941109281467594	grey40
p97_ls93_Tmem_ERA	0.108805298862335	0.092247307363215	-0.0405160829405003	red
p98_ls96_Tmem_CCPneg	0.111443403155987	-0.0276119178246672	-0.0946813464086591	grey40
p99_ls95_Tmem_CCPneg	0.118923584133193	-0.0696557678396886	-0.0588867458636999	grey40
