# Supplementary material for: Multifaceted immune dysregulation characterizes individuals at-risk for rheumatoid arthritis
Source: Nat Commun. 2023 Nov 22;14:7637. doi: 10.1038/s41467-023-43091-8 (PMC10665556; doi:10.1038/s41467-023-43091-8)
Supplement: Supplementary file 10 — Source Data [file 41467_2023_43091_MOESM10_ESM.zip › Dataset Fig 1 Suppl Fig 1 Suppl Figs 1-3/Figures_data/SourceData_Figure1C_tNai.csv]

	PC1	PC2	PC3	color
p10_ls7_Tnai_CCPneg	-0.103949673599038	0.167368054766446	-0.125179247383424	grey40
p100_ls108_Tnai_CCPneg	-0.0917056239875512	0.00763797847322668	-0.143840673287373	grey40
p101_ls97_Tnai_CCPneg	-0.110077830062124	0.0275781594167279	-0.156831974469637	grey40
p102_ls99_Tnai_CCPpos	-0.0898021292783071	0.0486822784830713	0.0388319886027267	blue
p103_ls100_Tnai_ERA	-0.100512581848761	-0.102636335943808	0.142274255072865	red
p104_ls103_Tnai_CCPneg	-0.132489290821597	0.0740425060408247	-0.00649173617583394	grey40
p105_ls104_Tnai_CCPneg	-0.0911152767304663	0.0112396101708149	-0.310363539819625	grey40
p106_ls101_Tnai_CCPpos	-0.0793407026760075	-0.147709946754391	-0.0221967396836606	blue
p107_ls106_Tnai_CCPneg	-0.107231828209393	-0.0721970987043777	-0.0199884981531996	grey40
p108_ls107_Tnai_CCPpos	-0.120006951669116	0.00688178789431286	0.0112478897657258	blue
p109_ls109_Tnai_ERA	-0.124963319884376	-0.131117720341642	-0.0778604280309646	red
p110_ls110_Tnai_CCPpos	-0.119660098306695	0.0388838600551778	0.168962298176029	blue
p111_ls111_Tnai_CCPpos	-0.079159870378877	-0.142301285908883	-0.221774030900651	blue
p112_ls113_Tnai_CCPpos	-0.104135076960058	-0.123302987426087	0.0890969079437793	blue
p113_ls112_Tnai_CCPpos	-0.115511189393117	-0.097765628258222	0.0132772320183144	blue
p114_ls114_Tnai_ERA	-0.11372805143601	0.0515314565461858	0.0522325428207669	red
p115_ls115_Tnai_CCPpos	-0.117611257018767	0.049728247472332	0.0265978940702526	blue
p116_ls116_Tnai_CCPpos	-0.108578782024199	0.0708722316428159	0.112927645403602	blue
p117_ls117_Tnai_CCPpos	-0.111167285397567	0.0450614949251308	-0.0272072137411558	blue
p118_ls118_Tnai_CCPpos	-0.101118079505351	0.00741147153729101	-0.205777390473621	blue
p119_ls119_Tnai_CCPpos	-0.0805894171682934	0.140890582147153	-0.0188889153706919	blue
p12_ls20_Tnai_CCPpos	-0.12443839452211	-0.122165932954086	-0.00161873692280317	blue
p120_ls120_Tnai_ERA	-0.116505574225718	0.0294619978918033	0.129957774076287	red
p121_ls121_Tnai_CCPpos	-0.131616564334854	0.0297939580910739	0.0751859209975821	blue
p122_ls122_Tnai_ERA	-0.117897488982642	-0.0912958777806537	0.0919057496496912	red
p123_ls123_Tnai_CCPpos	-0.0966435641174017	-0.0164568474092092	0.0632604097360592	blue
p124_ls125_Tnai_CCPpos	-0.106037062696021	-0.10485040845213	0.125712301133744	blue
p125_ls124_Tnai_ERA	-0.142492678254746	-0.100119049672485	0.0529869178458597	red
p126_ls126_Tnai_ERA	-0.118509321069334	0.0153674603908647	0.0685980190168316	red
p127_ls127_Tnai_ERA	-0.119989897897414	0.0528520545644909	0.107139341782574	red
p128_ls128_Tnai_ERA	-0.101432155458888	-0.160336293525331	0.205294630721384	red
p129_ls129_Tnai_ERA	-0.12029051779902	-0.178678404157979	-0.0472237836519858	red
p13_ls11_Tnai_CCPpos	-0.0969232556849329	0.139142712983314	0.137994038803373	blue
p130_ls130_Tnai_ERA	-0.12706001697097	0.0401548442136729	0.0977980156121802	red
p19_ls67_Tnai_CCPpos	-0.090956312107564	0.217494831743648	0.0606100860510553	blue
p22_ls22_Tnai_CCPneg	-0.120161391769963	-0.101500447116116	-0.0848705944280333	grey40
p23_ls47_Tnai_CCPpos	-0.109208755673495	-0.108145314023501	0.15919862247731	blue
p25_ls25_Tnai_CCPpos	-0.0491094931380784	0.0200377113502897	-0.218244380038684	blue
p26_ls15_Tnai_ERA	-0.126642369944854	-0.117355574291611	0.127741317871813	red
p28_ls21_Tnai_CCPneg	-0.107048153136934	0.171548119744287	0.0176599841466328	grey40
p29_ls18_Tnai_CCPneg	-0.120956519652868	0.0687678636275235	0.0964507396817691	grey40
p3_ls2_Tnai_CCPneg	-0.0938563062762082	-0.174293412478578	0.0105538806088262	grey40
p31_ls24_Tnai_CCPneg	-0.0930905183752726	-0.15859835446057	-0.242890139802327	grey40
p32_ls33_Tnai_CCPneg	-0.102043028093945	0.137873008979587	0.084571427326986	grey40
p34_ls34_Tnai_CCPneg	-0.0961234883688096	-0.116694411990981	0.0649030415708786	grey40
p43_ls35_Tnai_CCPneg	-0.0755426901893873	0.154441438977241	-0.16180839964736	grey40
p44_ls37_Tnai_CCPpos	-0.122417872242294	-0.146419466315642	0.0882974041101413	blue
p46_ls41_Tnai_CCPneg	-0.104888087636812	0.0349902906657658	-0.163132146434584	grey40
p51_ls43_Tnai_CCPneg	-0.109729734162048	-0.114855696271047	-0.069402488071124	grey40
p52_ls46_Tnai_CCPneg	-0.121449776215116	0.0328963172729024	-0.13443122839412	grey40
p53_ls48_Tnai_CCPneg	-0.115294438482003	0.0346057701381262	-0.0661258175534764	grey40
p55_ls54_Tnai_CCPneg	-0.134685506258233	0.0601233991025162	-0.0685845496174796	grey40
p57_ls51_Tnai_CCPneg	-0.121993944689228	-0.105037065322336	0.0240205601629271	grey40
p59_ls56_Tnai_CCPneg	-0.0875829739870675	-0.0183050796298373	-0.169809009562426	grey40
p62_ls61_Tnai_CCPneg	-0.107947923140358	0.0482536520575186	-0.17108461626316	grey40
p66_ls57_Tnai_CCPpos	-0.110897058787361	0.0114723558735564	-0.00826836027785438	blue
p7_ls8_Tnai_CCPneg	-0.0883579751919315	-0.149825320479785	-0.208878899314081	grey40
p72_ls73_Tnai_CCPneg	-0.113974685489734	0.138574739955242	0.00476819451062413	grey40
p73_ls74_Tnai_CCPneg	-0.102448019334882	-0.147701559860259	0.0234659825151117	grey40
p74_ls70_Tnai_CCPneg	-0.121993152480388	0.0294942815604548	-0.0349004496646922	grey40
p75_ls75_Tnai_CCPneg	-0.127694581952436	-0.105119168573185	-0.0458394441822395	grey40
p76_ls80_Tnai_CCPneg	-0.107945592754854	0.0676287885722125	-0.225163852093115	grey40
p8_ls6_Tnai_CCPpos	-0.12332451802546	0.0442390833902245	0.0264562610890101	blue
p80_ls82_Tnai_ERA	-0.115284585398022	-0.119862930043463	0.0628579723979272	red
p81_ls77_Tnai_ERA	-0.126176424087546	-0.116986166231302	-0.0162903551789711	red
p82_ls85_Tnai_CCPpos	-0.0780578658786802	0.0187663606888387	0.0287542342550202	blue
p83_ls89_Tnai_CCPpos	-0.0985644366183007	-0.186293944629743	-0.014667656718714	blue
p84_ls81_Tnai_CCPpos	-0.107334107816534	0.189239462903998	-0.00416598403932857	blue
p85_ls87_Tnai_CCPpos	-0.105087941927813	-0.111159972088366	0.0349488908036836	blue
p86_ls83_Tnai_CCPpos	-0.104536853212559	0.201111249769666	-0.0270981901663439	blue
p87_ls86_Tnai_ERA	-0.137478227029333	0.0395912400011879	-0.00159300706540788	red
p88_ls88_Tnai_CCPpos	-0.10498642725082	0.205846330684717	-0.0432612891216548	blue
p89_ls91_Tnai_CCPpos	-0.0904314559699871	0.0616572474713885	-0.169317524414398	blue
p90_ls90_Tnai_CCPpos	-0.108615636862404	0.0804479123787093	0.141765223236402	blue
p91_ls84_Tnai_ERA	-0.115712335138646	0.186161386516219	0.0476896561878899	red
p92_ls94_Tnai_CCPpos	-0.117073613474355	0.0957705441235576	0.00568876701968374	blue
p93_ls92_Tnai_CCPpos	-0.115510835692563	0.025629779131853	0.105143229519607	blue
p94_ls98_Tnai_CCPpos	-0.0978808293130767	0.165421320904943	0.107497794375425	blue
p95_ls102_Tnai_CCPpos	-0.120699994469995	0.0522624569564184	0.0978836248161156	blue
p96_ls105_Tnai_CCPneg	-0.103364631461948	0.15751495942881	0.0106183303229075	grey40
p97_ls93_Tnai_ERA	-0.120475815662593	-0.146495308929981	0.0219126793478553	red
p98_ls96_Tnai_CCPneg	-0.100888743312182	0.0628590895058382	-0.0380770081574238	grey40
p99_ls95_Tnai_CCPneg	-0.118646710866656	0.0629030449317349	0.0264807963585676	grey40
