# Supplementary material for: Multifaceted immune dysregulation characterizes individuals at-risk for rheumatoid arthritis
Source: Nat Commun. 2023 Nov 22;14:7637. doi: 10.1038/s41467-023-43091-8 (PMC10665556; doi:10.1038/s41467-023-43091-8)
Supplement: Supplementary file 10 — Source Data [file 41467_2023_43091_MOESM10_ESM.zip › Dataset Fig 1 Suppl Fig 1 Suppl Figs 1-3/Figures_data/SourceData_Figure1D_SupplementalTable2_bCell.csv]

Description	P_Value	Adj_Pval_FDR	Gene.Symbol
Collagen chain trimerization	7.26350777795375e-05	0.0334847708563668	COL13A1/COL22A1/COL4A2/COL5A3/1ABR8
Collagen formation	0.000274543047353445	0.0496342991005751	COL13A1/COL22A1/COL4A2/COL5A3/1ABR8/CTSB
Collagen degradation	0.000435206277943605	0.0496342991005751	COL13A1/COL4A2/COL5A3/1ABR8/CTSB
cGMP effects	0.000495612068797069	0.0496342991005751	KCNMA1/PDE9A/PRKG1
Collagen biosynthesis and modifying enzymes	0.000538332962045283	0.0496342991005751	COL13A1/COL22A1/COL4A2/COL5A3/1ABR8
NCAM1 interactions	0.000790774472177146	0.0607578386122774	CACNA1D/COL4A2/COL5A3/1ABR8
Nitric oxide stimulates guanylate cyclase	0.00130472309708679	0.0859253353938586	KCNMA1/PDE9A/PRKG1
Assembly of collagen fibrils and other multimeric structures	0.00318847035977839	0.183600410733328	COL4A2/COL5A3/1ABR8/CTSB
NCAM signaling for neurite out-growth	0.00358438979739685	0.183600410733328	CACNA1D/COL4A2/COL5A3/1ABR8
Generation of second messenger molecules	0.00464758285557955	0.214253569642217	HLA-DQB1/HLA-DRB1/PAK1
Glutathione conjugation	0.00546587721046527	0.229069944911317	ABR44/ABR49/ABR52
