# Supplementary material for: Multifaceted immune dysregulation characterizes individuals at-risk for rheumatoid arthritis
Source: Nat Commun. 2023 Nov 22;14:7637. doi: 10.1038/s41467-023-43091-8 (PMC10665556; doi:10.1038/s41467-023-43091-8)
Supplement: Supplementary file 10 — Source Data [file 41467_2023_43091_MOESM10_ESM.zip › Dataset Fig 1 Suppl Fig 1 Suppl Figs 1-3/Figures_data/SourceData_Figure1D_SupplementalTable2_tMem.csv]

Description	P_Value	Adj_Pval_FDR	Gene.Symbol
Translocation of ZAP-70 to Immunological synapse	1.31798413215041e-10	1.03329955960592e-07	CD247/CD3D/CD3E/CD3G/HLA-DQB1/HLA-DQB2/HLA-DRB1/LCK
Phosphorylation of CD3 and TCR zeta chains	5.36865465782369e-10	2.10451262586689e-07	CD247/CD3D/CD3E/CD3G/HLA-DQB1/HLA-DQB2/HLA-DRB1/LCK
PD-1 signaling	8.12858456690013e-10	2.1242701001499e-07	CD247/CD3D/CD3E/CD3G/HLA-DQB1/HLA-DQB2/HLA-DRB1/LCK
Generation of second messenger molecules	2.61961702826967e-08	5.13444937540855e-06	CD247/CD3D/CD3E/CD3G/HLA-DQB1/HLA-DQB2/HLA-DRB1/LCK
Costimulation by the CD28 family	7.49265493229424e-07	0.000117484829338374	CD247/CD3D/CD3E/CD3G/HLA-DQB1/HLA-DQB2/HLA-DRB1/LCK/RAC1
Downstream TCR signaling	1.44077491390496e-05	0.00188261255416915	CD247/CD3D/CD3E/CD3G/HLA-DQB1/HLA-DQB2/HLA-DRB1/LCK/TRAT1
TCR signaling	7.24840168998521e-05	0.00811820989278343	CD247/CD3D/CD3E/CD3G/HLA-DQB1/HLA-DQB2/HLA-DRB1/LCK/TRAT1
RUNX1 and FOXP3 control the development of regulatory T lymphocytes (Tregs)	0.000358273031699944	0.0351107571065945	CR1/IFNG/IL2
Interferon gamma signaling	0.000427825438269199	0.037268349289228	HLA-DQB1/HLA-DQB2/HLA-DRB1/HLA-E/IFNG/JAK1/SOCS1
Interleukin-2 signaling	0.000642606877777204	0.0503803792177328	IL2/JAK1/LCK
Signaling by NOTCH1	0.000790841649020803	0.052055950526645	DLK1/DTX1/HDAC4/HDAC5/ITCH/NOTCH1
Interferon Signaling	0.000796774752958853	0.052055950526645	HLA-DQB1/HLA-DQB2/HLA-DRB1/HLA-E/IFITM1/IFITM2/IFNG/JAK1/RAE1/SOCS1
Regulation of IFNG signaling	0.00104022426397271	0.0606024740412532	IFNG/JAK1/SOCS1
Activated NOTCH1 Transmits Signal to the Nucleus	0.00108218703645095	0.0606024740412532	DLK1/DTX1/ITCH/NOTCH1
Interleukin-12 family signaling	0.00153120358744187	0.0800309075036285	IFNG/IL23R/JAK1/LMNB1/MTAP
ROS and RNS production in phagocytes	0.00191252337948124	0.0937136455945809	ATP6V1A/MPO/SLC11A1/TCIRG1
Interleukin-2 family signaling	0.00402056712199472	0.176698161273029	IL2/5ACVR167/JAK1/LCK
Translocation of SLC2A4 (GLUT4) to the plasma membrane	0.00428222584717801	0.176698161273029	EXOC1/RAB11A/RAC1/RALGAPA2/847ACVR1
Interferon alpha/beta signaling	0.00428222584717801	0.176698161273029	HLA-E/IFITM1/IFITM2/JAK1/SOCS1
Interleukin-12 signaling	0.00510418997625168	0.200084247069066	IFNG/JAK1/LMNB1/MTAP
Role of phospholipids in phagocytosis	0.00583118733700261	0.214483185531258	CD247/CD3G/ITPR1
Regulation of insulin secretion	0.00601866081847917	0.214483185531258	CACNA1A/CACNA1D/GNG7/ITPR1/5ACVR16
The role of Nef in HIV-1 replication and disease pathogenesis	0.00804013049905854	0.262644262969246	CD247/LCK/RAC1
Notch-HLH transcription pathway	0.00804013049905854	0.262644262969246	HDAC4/HDAC5/NOTCH1
Interleukin-21 signaling	0.00913659142762823	0.282307244508198	5ACVR167/JAK1
Transcriptional regulation by RUNX1	0.00936223004746576	0.282307244508198	AGO2/BMI1/COMMD3-BMI1/CR1/GP1BA/IFNG/IL2/ITCH/TNRC6B
DAP12 signaling	0.0097511480109269	0.283144445946914	HLA-E/LCK/RAC1
