# Supplementary material for: Multifaceted immune dysregulation characterizes individuals at-risk for rheumatoid arthritis
Source: Nat Commun. 2023 Nov 22;14:7637. doi: 10.1038/s41467-023-43091-8 (PMC10665556; doi:10.1038/s41467-023-43091-8)
Supplement: Supplementary file 10 — Source Data [file 41467_2023_43091_MOESM10_ESM.zip › Dataset Fig 1 Suppl Fig 1 Suppl Figs 1-3/Figures_data/SourceData_Figure1D_SupplementalTable2_tNai.csv]

Description	P_Value	Adj_Pval_FDR	Gene.Symbol
Translocation of ZAP-70 to Immunological synapse	0.000405339794623004	0.0917480846135459	HLA-DQB1/HLA-DQB2/HLA-DRB1
Phosphorylation of CD3 and TCR zeta chains	0.000633403556680877	0.0917480846135459	HLA-DQB1/HLA-DQB2/HLA-DRB1
PD-1 signaling	0.000724326983791152	0.0917480846135459	HLA-DQB1/HLA-DQB2/HLA-DRB1
Generation of second messenger molecules	0.00230080139414512	0.218576132443787	HLA-DQB1/HLA-DQB2/HLA-DRB1
Integrin cell surface interactions	0.0043187491125299	0.328224932552272	COL5A3/FBN1/ICAM5/ITGA6
