# Supplementary material for: Multifaceted immune dysregulation characterizes individuals at-risk for rheumatoid arthritis
Source: Nat Commun. 2023 Nov 22;14:7637. doi: 10.1038/s41467-023-43091-8 (PMC10665556; doi:10.1038/s41467-023-43091-8)
Supplement: Supplementary file 10 — Source Data [file 41467_2023_43091_MOESM10_ESM.zip › Dataset Fig 1 Suppl Fig 1 Suppl Figs 1-3/Figures_data/SourceData_Figure1E.csv]

	PC1	PC2	PC3	color
p41_ls39_B_CCPpos	-0.0516189241708564	-0.00701268578192425	-0.0479353114481005	blue
p38_ls29_B_CCPneg	-0.0520471281088855	-0.0886065577504074	0.0498804894198075	grey40
p11_ls4_B_CCPneg	-0.0539478638988158	0.0201162600208935	-0.00173099180985342	grey40
p60_ls53_B_ERA	-0.0455883646070789	-0.141576870230954	-0.011099089499809	red
p24_ls27_B_CCPneg	-0.0484184213159252	0.0459566030621831	0.056501031438318	grey40
p4_ls9_B_CCPpos	-0.0451681410470912	-0.00913915270096178	-0.0086223400892754	blue
p65_ls66_B_CCPneg	-0.0508201459731926	-0.0271224712568788	-0.00557080081452717	grey40
p54_ls71_B_CCPneg	-0.0462799142125435	-0.0113855320304787	-0.0226366432526107	grey40
p42_ls36_B_CCPpos	-0.0482720991390531	-0.0386689266321622	-0.0789298115477874	blue
p18_ls19_B_CCPneg	-0.0453371793502913	0.0278857642472522	0.058391224889009	grey40
p6_ls13_B_CCPpos	-0.0538579169368086	0.0315697159209284	-0.0354397032392767	blue
p39_ls40_B_CCPpos	-0.0536457270511526	-0.016151191592147	0.0070207272808622	blue
p1_ls5_B_CCPpos	-0.0490241379484721	-0.00236884793147482	-0.0902463253288918	blue
p27_ls26_B_CCPneg	-0.0515836507798526	-0.0515646488407962	0.131735683124788	grey40
p68_ls62_B_CCPneg	-0.0451020157267161	-0.0747723053889301	-0.0198253380490864	grey40
p16_ls50_B_CCPpos	-0.0466220841736097	0.00940805593125798	-0.0799369184407922	blue
p78_ls78_B_CCPpos	-0.0456753863090416	-0.0615706178220229	-0.0817906295980892	blue
p61_ls55_B_ERA	-0.0500587725763396	-0.0441268403675216	0.0359683838309562	red
p36_ls65_B_CCPpos	-0.0499839878260227	-0.0168829927196123	-0.072120311338095	blue
p20_ls23_B_CCPpos	-0.0559481541228798	-0.0270148614407987	-0.0371673888264543	blue
p69_ls64_B_CCPneg	-0.0473186399552213	-0.0138753583386488	0.0830000448741515	grey40
p77_ls76_B_ERA	-0.0509604512781965	-0.111958953182405	-0.0291868135660479	red
p35_ls72_B_CCPpos	-0.0538429373953353	-0.0265848215599471	-0.00434218142837822	blue
p79_ls79_B_CCPpos	-0.0519132702906015	0.0123971749286649	0.0484114930679159	blue
p64_ls60_B_CCPneg	-0.0482771511987595	0.0305492072376081	-0.0654359526202158	grey40
p63_ls59_B_CCPneg	-0.0524926400021731	-0.0235980339127488	0.0294352421888025	grey40
p37_ls31_B_CCPpos	-0.0494844996592835	-0.0400375357609783	-0.00437483782691254	blue
p70_ls68_B_CCPpos	-0.0425469839289789	-0.0134556973483117	0.0157738175821625	blue
p17_ls14_B_CCPneg	-0.053297823563926	-0.0104860302771173	-0.044441436202558	grey40
p15_ls12_B_CCPpos	-0.0568731142200215	-0.024881903662243	-0.0331398302082543	blue
p58_ls63_B_CCPpos	-0.0515006080612335	-0.030905610353631	0.0149875019686293	blue
p14_ls17_B_CCPneg	-0.0481283273988599	0.00527695376148284	0.0184621117275921	grey40
p45_ls38_B_ERA	-0.053102652584928	-0.0409274557286802	0.0741579485338638	red
p30_ls30_B_CCPneg	-0.0459134739204578	0.000406166376415214	-0.0279397811947873	grey40
p50_ls44_B_CCPneg	-0.0520236933159844	-0.0184329927463697	0.00792195305265708	grey40
p71_ls69_B_CCPneg	-0.049950593198428	0.0358011536476566	0.00772590974125756	grey40
p47_ls49_B_CCPpos	-0.0484227389858818	0.0426734952252311	-0.0212724652968637	blue
p40_ls32_B_CCPpos	-0.0515790620626717	-0.0341417503198014	0.0219906682531266	blue
p56_ls52_B_CCPneg	-0.0506304556247692	0.0135015416147274	-0.0295080753686438	grey40
p63_ls59_Tmem_CCPneg	-0.0534000706869249	0.0793673558130875	0.0243381064224283	grey40
p41_ls39_Tmem_CCPpos	-0.0526694224167177	0.0792654757988483	-0.0360078766283624	blue
p42_ls36_Tmem_CCPpos	-0.0544367254494965	0.052694639984884	-0.058444682377866	blue
p21_ls16_Tmem_CCPneg	-0.0477672375745308	0.092985769788578	-0.0211990211779233	grey40
p39_ls40_Tmem_CCPpos	-0.0518493265848279	0.0713937141609997	0.0113589491240398	blue
p37_ls31_Tmem_CCPpos	-0.0541425907958524	0.0648993673997527	0.0056002569985902	blue
p64_ls60_Tmem_CCPneg	-0.0488622181111083	0.097999009831131	-0.0607808859199068	grey40
p27_ls26_Tmem_CCPneg	-0.0496792185038779	-0.0220848273826597	0.131784728694121	grey40
p69_ls64_Tmem_CCPneg	-0.0497210663666078	0.0541790901592333	0.0657413394541392	grey40
p71_ls69_Tmem_CCPneg	-0.0536354616318172	0.0669818522397838	0.010488330905564	grey40
p54_ls71_Tmem_CCPneg	-0.0505051922290364	0.0746187594706703	-0.025151720923954	grey40
p65_ls66_Tmem_CCPneg	-0.0536093553051176	0.0426527645621154	-0.00277537924736191	grey40
p18_ls19_Tmem_CCPneg	-0.0513743292946542	0.0469925720412552	0.0488143584465099	grey40
p50_ls44_Tmem_CCPneg	-0.0544703208569113	0.0681570430400204	0.0073611732042237	grey40
p15_ls12_Tmem_CCPpos	-0.0567640453337647	0.0400370486773953	-0.0341017627874827	blue
p49_ls42_Tmem_CCPpos	-0.0498259993223233	0.0920160194863032	-0.033596880501859	blue
p40_ls32_Tmem_CCPpos	-0.0506839559018344	0.0508020535621449	0.0301033045669671	blue
p45_ls38_Tmem_ERA	-0.0548600729479342	0.0621184814094605	0.0605438165281348	red
p35_ls72_Tmem_CCPpos	-0.0538129696514656	0.0711222250032495	-0.00314177248113546	blue
p17_ls14_Tmem_CCPneg	-0.0534263611011719	0.045425791434556	-0.0291752776047749	grey40
p47_ls49_Tmem_CCPpos	-0.0526754068318997	0.0829386256993885	-0.0183844166899258	blue
p60_ls53_Tmem_ERA	-0.0535083532408454	0.0108333116879259	0.00250074404930287	red
p11_ls4_Tmem_CCPneg	-0.0560800603774011	0.0574351156887397	-0.00218122873236112	grey40
p70_ls68_Tmem_CCPpos	-0.0448448007518415	0.10353748335927	0.0145282580588435	blue
p78_ls78_Tmem_CCPpos	-0.0506397501010963	0.0526329365880962	-0.0592091705389146	blue
p67_ls58_Tmem_ERA	-0.0503678051263474	0.028201174813776	0.0445753248298541	red
p36_ls65_Tmem_CCPpos	-0.0516457065538245	0.0582618211917974	-0.0495104030026838	blue
p4_ls9_Tmem_CCPpos	-0.0479630936879048	0.0379967721789169	-0.000275997534118552	blue
p24_ls27_Tmem_CCPneg	-0.0491733294124924	0.103141347169429	0.0643834748302654	grey40
p5_ls10_Tmem_CCPneg	-0.0521955331888846	0.0566580119509031	-0.00574702435086143	grey40
p14_ls17_Tmem_CCPneg	-0.0494258233803491	0.065383724275606	0.0234023298584851	grey40
p16_ls50_Tmem_CCPpos	-0.0497999398955082	0.0734468491401871	-0.0601192020575595	blue
p77_ls76_Tmem_ERA	-0.0562142292596967	-0.0100750979779285	-0.0107502402532557	red
p79_ls79_Tmem_CCPpos	-0.052780934363634	0.0697803959870838	0.045723983543165	blue
p33_ls28_Tmem_CCPneg	-0.0502615677156161	0.0947485422498432	-0.080142621730605	grey40
p20_ls23_Tmem_CCPpos	-0.055701984054448	0.0318146233370826	-0.0132798064326797	blue
p56_ls52_Tmem_CCPneg	-0.0506416051404316	0.0693659230574929	-0.0236219099353427	grey40
p68_ls62_Tmem_CCPneg	-0.0512416355938788	0.0624771886770901	-0.0144018696369587	grey40
p61_ls55_Tmem_ERA	-0.0529068393902189	0.0374745453840036	0.0196169915459948	red
p30_ls30_Tmem_CCPneg	-0.0503440165557468	0.0825099777235933	-0.0260650168157027	grey40
p38_ls29_Tmem_CCPneg	-0.0563764854942137	-0.0191350564267261	0.0433820430544153	grey40
p9_ls3_Tmem_CCPpos	-0.0486288874176913	0.0251998767808052	-0.0172333139174486	blue
p1_ls5_Tmem_CCPpos	-0.0517276523865264	0.0520500532431865	-0.0715700787842372	blue
p6_ls13_Tmem_CCPpos	-0.0539543970893449	0.0770240830196115	-0.0221264201575638	blue
p48_ls45_Tmem_CCPneg	-0.0572026383759115	0.0409794238133861	0.0628913024917463	grey40
p58_ls63_Tmem_CCPpos	-0.0519256223186458	0.0443087020882613	0.0210878130578535	blue
p24_ls27_Tnai_CCPneg	-0.0485210533952574	0.0346731562680157	0.0577547344879848	grey40
p58_ls63_Tnai_CCPpos	-0.0532274312652423	0.0102981368404634	0.00541614133359262	blue
p64_ls60_Tnai_CCPneg	-0.0475846774266979	-0.00619695111018116	-0.0721938749149143	grey40
p6_ls13_Tnai_CCPpos	-0.0529934212181461	0.0423940742478862	-0.034793734161905	blue
p42_ls36_Tnai_CCPpos	-0.0498640466587537	-0.0268999781653176	-0.0825493563063057	blue
p21_ls16_Tnai_CCPneg	-0.0491749459701453	0.0342898402362251	-0.0280869297081028	grey40
p18_ls19_Tnai_CCPneg	-0.0501970355674947	0.01312439747236	0.0568649759829428	grey40
p47_ls49_Tnai_CCPpos	-0.0528846342653815	0.0402039161411332	-0.024118030793677	blue
p54_ls71_Tnai_CCPneg	-0.0499619754216685	0.0258986653191556	-0.0309954815405143	grey40
p56_ls52_Tnai_CCPneg	-0.0513329473792277	0.0153069098133606	-0.0289200209060616	grey40
p27_ls26_Tnai_CCPneg	-0.0474888579874726	-0.0596141806281344	0.137227714538301	grey40
p50_ls44_Tnai_CCPneg	-0.0543980895253269	0.0223541791344528	0.00149879571985412	grey40
p5_ls10_Tnai_CCPneg	-0.0514900998705905	-0.00466069180834708	-0.00948010300810326	grey40
p79_ls79_Tnai_CCPpos	-0.0515698745631607	0.0332207944743149	0.0496241057715683	blue
p49_ls42_Tnai_CCPpos	-0.0497024605697519	0.0433945259807266	-0.0402125050402905	blue
p9_ls3_Tnai_CCPpos	-0.0462151285092809	-0.0248348032902958	-0.0352259130672364	blue
p11_ls4_Tnai_CCPneg	-0.053309330027358	-0.00818528094762807	-0.00708403278113887	grey40
p1_ls5_Tnai_CCPpos	-0.0496603335698312	-0.00307008792784594	-0.0924583271256168	blue
p15_ls12_Tnai_CCPpos	-0.0560115005337513	-0.0211467112622843	-0.0360031972479481	blue
p33_ls28_Tnai_CCPneg	-0.0485000206063897	0.0266589426127264	-0.106264261535955	grey40
p67_ls58_Tnai_ERA	-0.0472798907283904	-0.0478696511679304	0.0373741635968813	red
p17_ls14_Tnai_CCPneg	-0.050899702757213	-0.00799439947393631	-0.0452039418798192	grey40
p30_ls30_Tnai_CCPneg	-0.0497222665990486	0.0282586627405362	-0.0336259923439135	grey40
p16_ls50_Tnai_CCPpos	-0.0471991593328019	0.0228232509054242	-0.0728069495586473	blue
p65_ls66_Tnai_CCPneg	-0.0518462672594867	-0.0155216131132033	-0.00689044235661709	grey40
p48_ls45_Tnai_CCPneg	-0.0533952948837143	-0.00728198889886323	0.0665661338030929	grey40
p37_ls31_Tnai_CCPpos	-0.0517348245065403	0.022664300546477	-0.00402119239630294	blue
p35_ls72_Tnai_CCPpos	-0.055018128973941	0.0167874108571711	-0.010392317087502	blue
p45_ls38_Tnai_ERA	-0.0546303083884806	0.0110163937840625	0.0631541527867465	red
p14_ls17_Tnai_CCPneg	-0.0512701962192818	0.0523015370735768	0.020933259149607	grey40
p78_ls78_Tnai_CCPpos	-0.048666608273906	-0.00100551407608406	-0.0785880159506666	blue
p63_ls59_Tnai_CCPneg	-0.0513950453883576	0.0176049356276249	0.037160164333868	grey40
p38_ls29_Tnai_CCPneg	-0.0513168953161269	-0.0772756619853991	0.0329884063591452	grey40
p4_ls9_Tnai_CCPpos	-0.048836393575881	-0.00579685172984117	-0.0159805594346154	blue
p36_ls65_Tnai_CCPpos	-0.0512975631895797	-0.0191139040779888	-0.0749258471564519	blue
p61_ls55_Tnai_ERA	-0.0504142018987334	-0.00793960415909661	0.0164316490239671	red
p69_ls64_Tnai_CCPneg	-0.0500540899129423	0.0370888904064532	0.0637709960730219	grey40
p41_ls39_Tnai_CCPpos	-0.0527277964129882	-0.0201865686275919	-0.0561969657526082	blue
p39_ls40_Tnai_CCPpos	-0.0547897635183025	-0.0077732545397985	0.00302103764202681	blue
p71_ls69_Tnai_CCPneg	-0.0525213995588305	0.011038486003888	0.00428994703990171	grey40
p70_ls68_Tnai_CCPpos	-0.0474525777066297	0.03844650280344	0.00883404992710453	blue
p40_ls32_Tnai_CCPpos	-0.0513287412593767	-0.0238057483398304	0.0185289728396995	blue
p77_ls76_Tnai_ERA	-0.0514504175871254	-0.0888886082493742	-0.0344086745828117	red
p60_ls53_Tnai_ERA	-0.0537010760000973	-0.026784181814379	-0.0169343978552524	red
p68_ls62_Tnai_CCPneg	-0.0498923454866974	-0.017844164784564	-0.0265838066512012	grey40
p22_ls22_B_CCPneg	-0.049450221700365	-0.0339490703775895	0.00174722573362158	grey40
p100_ls108_Tnai_CCPneg	-0.0488408363549512	-0.000234675816137389	0.0752091202931646	grey40
p55_ls54_Tnai_CCPneg	-0.0565931874228489	-0.00723038761180749	-0.0087747299457444	grey40
p53_ls48_Tmem_CCPneg	-0.0547831179322952	0.059394036875706	0.0556362376702101	grey40
p118_ls118_Tnai_CCPpos	-0.0505825546298555	-0.0223999182157681	0.0777574035922973	blue
p101_ls97_Tnai_CCPneg	-0.0512901993731793	0.0243515517149246	0.0728907514353836	grey40
p111_ls111_Tmem_CCPpos	-0.0521590561005941	0.0681047777679953	0.0464716033055874	blue
p91_ls84_Tnai_ERA	-0.0526723740955472	-0.0633836841112193	-0.0935128058291254	red
p100_ls108_B_CCPneg	-0.0447436680910307	-0.0603930928527418	0.087909805231517	grey40
p32_ls33_B_CCPneg	-0.0462172433921457	0.00237820105662502	-0.0816883949634003	grey40
p66_ls57_B_CCPpos	-0.0528944417863467	-0.0344375810046089	0.0135624997726548	blue
p76_ls80_Tmem_CCPneg	-0.0541342059332612	0.0789754925156041	0.0373250075516109	grey40
p110_ls110_Tmem_CCPpos	-0.056431538667068	0.0158524454330621	-0.0133955068826716	blue
p113_ls112_Tnai_CCPpos	-0.0540324951569013	-0.017363559813982	0.0154312116614195	blue
p118_ls118_B_CCPpos	-0.0470043988591329	-0.0623796117335755	0.0834921465391387	blue
p94_ls98_B_CCPpos	-0.0509158045383017	-0.021209459855353	-0.0336662517534425	blue
p123_ls123_Tmem_CCPpos	-0.0526101659241322	0.000112192817071013	0.0909769482061876	blue
p102_ls99_B_CCPpos	-0.052405194298593	-0.0401087698564024	-0.054353049630167	blue
p44_ls37_Tnai_CCPpos	-0.052221482177468	-0.0400444319378335	0.0387437218238288	blue
p31_ls24_Tnai_CCPneg	-0.052582192493084	-0.0041655371282458	0.109232617895317	grey40
p85_ls87_Tmem_CCPpos	-0.0526148864127782	0.0392608479181037	0.0588028301017355	blue
p28_ls21_B_CCPneg	-0.0521584151424786	-0.00436643734515773	-0.0924529504439428	grey40
p83_ls89_B_CCPpos	-0.0480140217493146	-0.0489755464684963	0.0826146806848728	blue
p109_ls109_Tnai_ERA	-0.0527999158058818	-0.032898100661258	0.0786142451417259	red
p108_ls107_Tmem_CCPpos	-0.0552076626638057	0.0375010401326677	0.00251682712680897	blue
p122_ls122_B_ERA	-0.0460009140356807	-0.135150201810465	0.0163829402694351	red
p120_ls120_Tmem_ERA	-0.0542680456672726	-0.0124865197816658	-0.00326754815275671	red
p129_ls129_Tnai_ERA	-0.0524399350286638	-0.0174658476492663	0.105716839796891	red
p34_ls34_B_CCPneg	-0.0488484844467356	-0.0174744227988389	0.023267985775086	grey40
p110_ls110_Tnai_CCPpos	-0.0524327576484073	-0.0631182025844367	-0.0356882459712542	blue
p73_ls74_Tmem_CCPneg	-0.0571684047435877	0.038419526003664	0.024133503123223	grey40
p85_ls87_B_CCPpos	-0.0484860221434842	-0.0373386720080756	0.0748434216203042	blue
p97_ls93_B_ERA	-0.0446833620262392	-0.120648550991599	0.0710494756972934	red
p13_ls11_B_CCPpos	-0.0453682868016436	-0.0446128229607428	-0.0455166847010662	blue
p72_ls73_Tmem_CCPneg	-0.0547330667006817	0.0474408554759294	-0.0390390281620719	grey40
p62_ls61_Tmem_CCPneg	-0.0494759275711363	0.0881036430150818	-0.0192847465701705	grey40
p8_ls6_Tmem_CCPpos	-0.0521014714010903	0.0855261057349092	0.0495492268229024	blue
p23_ls47_Tnai_CCPpos	-0.0490270789524644	-0.0462585484641949	-0.0313764768878969	blue
p116_ls116_Tnai_CCPpos	-0.0497467616462507	-0.0715262615858047	-0.0871120811276735	blue
p122_ls122_Tnai_ERA	-0.0464859627502254	-0.124774851323267	0.0164100142574729	red
p57_ls51_Tnai_CCPneg	-0.0554659711569088	0.0112399855512706	-0.037285386624168	grey40
p34_ls34_Tmem_CCPneg	-0.0521865157690412	0.0501657097541003	0.0238971313436845	grey40
p112_ls113_Tnai_CCPpos	-0.0535925015675386	-0.0567236176161569	0.0275326954890776	blue
p59_ls56_Tnai_CCPneg	-0.0471493473956506	0.0262165947381058	0.0602826677850364	grey40
p51_ls43_B_CCPneg	-0.0493773740760636	-0.00188408203754718	-0.0051505561644721	grey40
p26_ls15_B_ERA	-0.0543051106675996	-0.0479388688762356	0.00824906906115139	red
p124_ls125_B_CCPpos	-0.047914997494367	-0.0655951251809731	0.0174628274561603	blue
p23_ls47_Tmem_CCPpos	-0.0517740411584922	0.0100622597347809	-0.0132167857263423	blue
p129_ls129_Tmem_ERA	-0.0538731712791938	0.0254149475992109	0.095137378940816	red
p120_ls120_B_ERA	-0.046850138998411	-0.0795924989210841	-0.00255671912252198	red
p113_ls112_Tmem_CCPpos	-0.0545438772558534	0.03105928374352	0.01918366636638	blue
p98_ls96_Tmem_CCPneg	-0.053529462936478	0.0708979475287337	0.00106132850530321	grey40
p80_ls82_Tmem_ERA	-0.0576075864851887	-0.0187568444035879	0.0321939729149963	red
p59_ls56_Tmem_CCPneg	-0.0476515058944109	0.0976630812800943	0.0580232146254668	grey40
p95_ls102_B_CCPpos	-0.0499728562125477	-0.0381709725085697	0.00712821874121975	blue
p122_ls122_Tmem_ERA	-0.0446599955067617	-0.112974101011617	0.0213793676205395	red
p97_ls93_Tmem_ERA	-0.0491258190857394	-0.0358242588130758	0.0727885947842945	red
p124_ls125_Tnai_CCPpos	-0.0504275429487539	-0.037485132313879	0.00504830170614178	blue
p62_ls61_B_CCPneg	-0.0519370758072262	0.0176379659598296	-0.0234484848035162	grey40
p8_ls6_B_CCPpos	-0.051517814519912	0.0174140580683905	0.0577800395487357	blue
p99_ls95_B_CCPneg	-0.0496160014238433	-0.0200409514346048	-0.0124824226147964	grey40
p25_ls25_Tmem_CCPpos	-0.0481036371603735	0.0141055219904781	-0.00632654997122524	blue
p100_ls108_Tmem_CCPneg	-0.0508526661384806	0.0330380815107115	0.0753704724131492	grey40
p74_ls70_Tmem_CCPneg	-0.0550548638383379	0.0728566090782478	-0.0228360019778253	grey40
p82_ls85_Tmem_CCPpos	-0.043622687893684	0.0938259424465289	-0.0549601681389979	blue
p57_ls51_B_CCPneg	-0.0535809895460669	-0.00277837766099074	-0.0419807607392744	grey40
p82_ls85_Tnai_CCPpos	-0.0438485797300942	0.0341452167067553	-0.0791684599531391	blue
p46_ls41_Tmem_CCPneg	-0.0515835835731981	0.0906607094090696	0.0478768584417645	grey40
p7_ls8_Tmem_CCPneg	-0.0526802749880242	0.0996871949727223	0.0608720631403051	grey40
p81_ls77_B_ERA	-0.0492809025809805	-0.0805573232464454	-0.0316255036671042	red
p43_ls35_B_CCPneg	-0.0484480935187154	-0.00428126987974838	-0.109309817919202	grey40
p52_ls46_Tnai_CCPneg	-0.054553075103456	0.00821396827127036	0.00545002088058945	grey40
p29_ls18_B_CCPneg	-0.0497064827213732	-0.0262738411590508	0.00150806679277894	grey40
p46_ls41_B_CCPneg	-0.0526720051551292	0.0321236295051155	0.0628708154517807	grey40
p94_ls98_Tmem_CCPpos	-0.0518205904108387	0.0882521121867205	-0.035685481383918	blue
p94_ls98_Tnai_CCPpos	-0.0520884096710486	-0.0116289629316987	-0.0390311773285825	blue
p81_ls77_Tmem_ERA	-0.0566587066661507	0.0164711111915629	-0.0075896872235793	red
p32_ls33_Tmem_CCPneg	-0.0474783688631859	0.0383203808252994	-0.0684922267139801	grey40
p109_ls109_B_ERA	-0.0537558844898149	-0.0323885243038483	0.0753294441787754	red
p2_ls1_B_CCPpos	-0.0429736609143389	0.0191102617965586	-0.0204013727211134	blue
p76_ls80_B_CCPneg	-0.0530154177917102	-0.0103296759352721	0.0530893817273254	grey40
p92_ls94_B_CCPpos	-0.0500239256502938	-0.0677289613775921	-0.0164381957775358	blue
p19_ls67_B_CCPpos	-0.0433766555395062	-0.0183303856911331	-0.055109356246974	blue
p83_ls89_Tmem_CCPpos	-0.0516987963926932	0.04005021965399	0.0675338317093661	blue
p114_ls114_Tnai_ERA	-0.0525002567437796	-0.0125550878772685	0.049183036389304	red
p96_ls105_Tmem_CCPneg	-0.0506597063466693	0.0834031235542718	-0.00547855159364782	grey40
p84_ls81_Tmem_CCPpos	-0.0531270087374482	0.077254543755091	-0.0377701329148161	blue
p25_ls25_B_CCPpos	-0.0494800777300837	-0.0207428430334828	-0.00625188333933788	blue
p118_ls118_Tmem_CCPpos	-0.0507405105269587	0.0238928417506325	0.0819721764536962	blue
p93_ls92_Tnai_CCPpos	-0.0525765094654417	-0.0578512404274275	-0.0551265764281141	blue
p26_ls15_Tmem_ERA	-0.0526509356794247	-0.0317944120386218	0.0205861452538256	red
p73_ls74_B_CCPneg	-0.0541551995297694	-0.0355186900759559	0.0278291477382377	grey40
p87_ls86_B_ERA	-0.0569287203781791	-0.0626117466423032	-0.0426079672186907	red
p111_ls111_Tnai_CCPpos	-0.0478548911127776	-0.0204686022043165	0.0402195330902457	blue
p88_ls88_B_CCPpos	-0.0511720025163956	-0.029412409127714	-0.0765194252254904	blue
p115_ls115_Tmem_CCPpos	-0.0572726875522021	0.0474751258057658	-0.0495597860617553	blue
p44_ls37_B_CCPpos	-0.0516261775855402	-0.0635261059578612	0.0457178386886859	blue
p3_ls2_Tmem_CCPneg	-0.0546489026777053	0.0288063225914025	0.076432017653543	grey40
p75_ls75_Tmem_CCPneg	-0.0494492466432407	0.0677614059068079	0.0846087370351639	grey40
p19_ls67_Tmem_CCPpos	-0.0475802516322391	0.0759705619783668	-0.0458782881151909	blue
p130_ls130_Tmem_ERA	-0.0526945718322039	-0.0505833528250957	-0.0457389438358404	red
p99_ls95_Tnai_CCPneg	-0.049702647527818	-0.00457610256306048	-0.0185983900710382	grey40
p29_ls18_Tmem_CCPneg	-0.0529533304349134	0.0135915990029756	-0.00434575707216195	grey40
p8_ls6_Tnai_CCPpos	-0.0494944604401567	0.0129587670638619	0.0570690344416179	blue
p99_ls95_Tmem_CCPneg	-0.0503393964421175	0.0815610500426436	-0.00885940298818569	grey40
p89_ls91_Tnai_CCPpos	-0.0534036354423957	-0.00741296995683478	-0.000263115705465845	blue
p91_ls84_Tmem_ERA	-0.0553612169351992	0.0139516061437922	-0.0736802455780179	red
p127_ls127_Tnai_ERA	-0.0513886270680008	-0.0937451903165869	-0.0607875703130232	red
p10_ls7_B_CCPneg	-0.0467488675267664	-0.00998759349575252	-0.0404335262375107	grey40
p86_ls83_B_CCPpos	-0.044965524141447	-0.0237785905409906	-0.0451418310485515	blue
p89_ls91_B_CCPpos	-0.0537392910047511	-0.0260384600700891	0.0145549222948608	blue
p55_ls54_Tmem_CCPneg	-0.0544637197289006	0.0581715791413605	0.00241602057799188	grey40
p121_ls121_Tnai_CCPpos	-0.050896580714854	-0.022194401966429	-0.0130828634717336	blue
p22_ls22_Tnai_CCPneg	-0.0522565132567892	0.000822823074518067	-0.00162920644477442	grey40
p113_ls112_B_CCPpos	-0.0505734569871588	-0.0616216369464845	0.0275136308930368	blue
p128_ls128_B_ERA	-0.0444882823562736	-0.0988664898481782	0.0999943739384349	red
p106_ls101_B_CCPpos	-0.0487006718701228	-0.0167348935825752	-0.0317973283054358	blue
p74_ls70_Tnai_CCPneg	-0.0532280972924408	0.00503664282270318	-0.0306722603831462	grey40
p98_ls96_Tnai_CCPneg	-0.0538598739826244	-0.00982076824497843	-0.00581225379966281	grey40
p73_ls74_Tnai_CCPneg	-0.0556795127157855	-0.0491517390253607	0.0185974662378464	grey40
p12_ls20_Tnai_CCPpos	-0.0506962446636882	-0.0208835422207989	0.0428336001156754	blue
p19_ls67_Tnai_CCPpos	-0.0456652357795054	0.0133321542223587	-0.0607154357575562	blue
p26_ls15_Tnai_ERA	-0.0500464504937358	-0.0659244756181751	0.0151097997442475	red
p85_ls87_Tnai_CCPpos	-0.0489679158134566	0.00953920987965834	0.0710768075986201	blue
p129_ls129_B_ERA	-0.0517413731976972	-0.0483650400749124	0.111725134123852	red
p125_ls124_Tmem_ERA	-0.0514846557029073	-0.0893086774419035	0.0520925991145827	red
p86_ls83_Tnai_CCPpos	-0.0488224583117791	0.0115026531677252	-0.0492956516006069	blue
p72_ls73_Tnai_CCPneg	-0.0551246276772831	-0.0132087474693754	-0.0439605535592653	grey40
p107_ls106_Tnai_CCPneg	-0.0535953307113031	-0.042374385311553	-0.0368447352804614	grey40
p32_ls33_Tnai_CCPneg	-0.0434719044717847	-0.0572010682054131	-0.0871744003362416	grey40
p81_ls77_Tnai_ERA	-0.0550332612146786	-0.0363921667366546	-0.0260063738136589	red
p43_ls35_Tmem_CCPneg	-0.050625381304054	0.0863168207895982	-0.0857469171142818	grey40
p51_ls43_Tnai_CCPneg	-0.053671017536039	-9.45957114917334e-05	0.000428725158123524	grey40
p125_ls124_B_ERA	-0.0515876694379113	-0.120374051790015	0.0502652869210982	red
p89_ls91_Tmem_CCPpos	-0.0545624854370264	0.0405865683865535	0.0107831440614191	blue
p31_ls24_Tmem_CCPneg	-0.0532092009502628	0.0710214336055959	0.0954544818661035	grey40
p121_ls121_Tmem_CCPpos	-0.0524970697276544	0.0231074621198082	-0.00454361240411902	blue
p88_ls88_Tnai_CCPpos	-0.0528645994181199	-0.0208907492452973	-0.0682301995253099	blue
p116_ls116_B_CCPpos	-0.0499322000017479	-0.0777310606953472	-0.0781006225961051	blue
p87_ls86_Tmem_ERA	-0.058584511256549	0.00609157457495721	-0.0302089334713523	red
p111_ls111_B_CCPpos	-0.049167436753269	-0.00959858221295421	0.0500879816879556	blue
p117_ls117_Tmem_CCPpos	-0.0547676905098504	0.0344613865806916	-0.0296945004380889	blue
p105_ls104_B_CCPneg	-0.0472371672642161	0.0298135917411259	0.0727932807331999	grey40
p103_ls100_Tnai_ERA	-0.0431162308847543	-0.162664549336787	-0.0313163394582674	red
p84_ls81_Tnai_CCPpos	-0.0519295089673947	0.00613697076147422	-0.0450940573767536	blue
p104_ls103_Tnai_CCPneg	-0.05119342285329	-0.0144996176927487	-0.0656766731802769	grey40
p108_ls107_Tnai_CCPpos	-0.0546165307102422	-0.0220954275712508	0.00413606142012764	blue
p97_ls93_Tnai_ERA	-0.0473878349652388	-0.104027172489934	0.0612127819389691	red
p95_ls102_Tnai_CCPpos	-0.0500408926820082	-0.0525570131870805	0.00394323830331689	blue
p10_ls7_Tnai_CCPneg	-0.049023745306923	-0.0243878962489333	-0.0387694182708805	grey40
p130_ls130_B_ERA	-0.0474405285411554	-0.121262055240972	-0.0526513760488167	red
p120_ls120_Tnai_ERA	-0.0487378540046471	-0.0588050275819505	-0.00996360598305859	red
p7_ls8_Tnai_CCPneg	-0.0488885325777307	0.103361202003644	0.0624815832952732	grey40
p102_ls99_Tnai_CCPpos	-0.0537246530124304	-0.0350894514623616	-0.0586291127358624	blue
p3_ls2_Tnai_CCPneg	-0.0503486789617736	-0.0450278289256736	0.0830356414341641	grey40
p106_ls101_Tmem_CCPpos	-0.0527155535609484	0.0617934796428198	-0.0236504824670053	blue
p123_ls123_B_CCPpos	-0.0470407321446072	-0.0737892238650102	0.105483494646022	blue
p90_ls90_Tmem_CCPpos	-0.0500501292922308	0.0897660224756049	-0.0520086946802357	blue
p103_ls100_B_ERA	-0.0483841362431646	-0.122087527174975	-0.0350666740185162	red
p121_ls121_B_CCPpos	-0.0500927614339737	0.00404314112083543	-0.0105587061292368	blue
p114_ls114_Tmem_ERA	-0.054410106564773	0.0203649329278773	0.0448810563819549	red
p127_ls127_B_ERA	-0.0499113633350924	-0.117145683006663	-0.0554251160828595	red
p104_ls103_B_CCPneg	-0.0521997873795202	-0.0356631245593507	-0.0697672651391567	grey40
p124_ls125_Tmem_CCPpos	-0.0518614141192592	0.00356512926493203	0.0134829474925794	blue
p128_ls128_Tmem_ERA	-0.0482765244180537	-0.0286963793369339	0.0984905347571772	red
p98_ls96_B_CCPneg	-0.0522652970885763	0.0152014553571814	0.000312742693126692	grey40
p107_ls106_B_CCPneg	-0.0511428789786755	-0.0551424594508273	-0.0288907331579104	grey40
p92_ls94_Tnai_CCPpos	-0.0538527065603607	-0.0336424953100703	-0.0219654924685218	blue
p91_ls84_B_ERA	-0.0495976321217587	-0.0846436429282125	-0.0927925975957359	red
p116_ls116_Tmem_CCPpos	-0.0543020154731416	-0.017725176842137	-0.0695123950971521	blue
p76_ls80_Tnai_CCPneg	-0.0542382386800326	0.0363969313384456	0.0419658544154593	grey40
p84_ls81_B_CCPpos	-0.0501052895657657	-0.0024316225522002	-0.0465617175146845	blue
p105_ls104_Tmem_CCPneg	-0.0488190865414879	0.0810319872880288	0.0570458325740351	grey40
p57_ls51_Tmem_CCPneg	-0.0551853217089139	0.0373523391118341	-0.0304179990564772	grey40
p51_ls43_Tmem_CCPneg	-0.053669555645382	0.055122753053944	0.000746330510304417	grey40
p59_ls56_B_CCPneg	-0.0464704582073271	0.0510630854247084	0.0648194917220347	grey40
p44_ls37_Tmem_CCPpos	-0.0581642712771899	0.0196433531038105	0.0415767880899592	blue
p53_ls48_B_CCPneg	-0.0543692882464175	0.00652959655468667	0.0663607266173489	grey40
p96_ls105_B_CCPneg	-0.0477879100375562	-0.0059573540738936	0.00558451073181692	grey40
p112_ls113_Tmem_CCPpos	-0.0556241166299342	-0.0224562356699487	0.0333978437244547	blue
p7_ls8_B_CCPneg	-0.050571415756838	0.0185651898757651	0.0889854296914096	grey40
p117_ls117_B_CCPpos	-0.0533501471383836	0.00902880290439991	-0.0281431130478847	blue
p117_ls117_Tnai_CCPpos	-0.0505573797488487	-0.0164731610602324	-0.0302313760559881	blue
p128_ls128_Tnai_ERA	-0.0452626116503437	-0.0737082857128901	0.0989009937487719	red
p93_ls92_Tmem_CCPpos	-0.0537411944245613	0.0307825225641049	-0.0388917282083818	blue
p86_ls83_Tmem_CCPpos	-0.0495593804690403	0.0752374836806282	-0.0460043773334857	blue
p110_ls110_B_CCPpos	-0.0518736412554807	-0.0460088210357356	-0.0312255662277424	blue
p126_ls126_B_ERA	-0.0521788091073983	-0.0460164515540357	-0.0714694584693148	red
p126_ls126_Tnai_ERA	-0.0493501274572833	-0.0792657860865638	-0.0753567904655492	red
p55_ls54_B_CCPneg	-0.0547983485785231	-0.0338276421834249	-0.00408413321691819	grey40
p80_ls82_Tnai_ERA	-0.0553916452806451	-0.0684024923071061	0.0262098902262369	red
p80_ls82_B_ERA	-0.0514267241253208	-0.0948850178453069	0.0454167250835778	red
p3_ls2_B_CCPneg	-0.0523198345488539	-0.0142611896910115	0.0849810201129121	grey40
p74_ls70_B_CCPneg	-0.0537050905683282	0.00413809487478389	-0.025088080689305	grey40
p46_ls41_Tnai_CCPneg	-0.0526464138202105	0.0195207456882422	0.0592723688613086	grey40
p115_ls115_B_CCPpos	-0.0540792270125878	-0.0409846717365997	-0.073549444316611	blue
p95_ls102_Tmem_CCPpos	-0.05464473660091	0.041698837624547	0.00622306976755473	blue
p101_ls97_B_CCPneg	-0.0526743948964894	0.00284590476405011	0.075441832993665	grey40
p13_ls11_Tnai_CCPpos	-0.0505200114325161	-0.0210548969995517	-0.0509388452284571	blue
p29_ls18_Tnai_CCPneg	-0.0500707579545573	-0.0514195592416636	-0.00828175120192874	grey40
p103_ls100_Tmem_ERA	-0.0437068265357069	-0.149998956435948	-0.0149705103107937	red
p104_ls103_Tmem_CCPneg	-0.0543019009835819	0.045851566051343	-0.0456600384564697	grey40
p34_ls34_Tnai_CCPneg	-0.0520668660677557	-0.0178759007815056	0.0197119151523344	grey40
p115_ls115_Tnai_CCPpos	-0.0542610168981751	-0.0313669530912953	-0.070272497987918	blue
p53_ls48_Tnai_CCPneg	-0.0527004324675738	0.0138166769469865	0.0569558406569658	grey40
p12_ls20_B_CCPpos	-0.0472229431790878	-0.0562009378530054	0.0560547700698972	blue
p107_ls106_Tmem_CCPneg	-0.0541479711555887	0.0177921841075212	-0.0200510496154802	grey40
p23_ls47_B_CCPpos	-0.0488393102690144	-0.0141031679699331	-0.0287861921853368	blue
p130_ls130_Tnai_ERA	-0.0506094194492443	-0.0783486485329902	-0.0650691240153222	red
p127_ls127_Tmem_ERA	-0.0538849928796615	-0.042933096649861	-0.0453876715895907	red
p52_ls46_Tmem_CCPneg	-0.0540185461485499	0.0894095323459536	0.00779076601051164	grey40
p101_ls97_Tmem_CCPneg	-0.0536272752159349	0.0686298342523495	0.0691942404114891	grey40
p90_ls90_B_CCPpos	-0.0474543574742097	-0.00585888689776238	-0.0776037681999385	blue
p82_ls85_B_CCPpos	-0.0353991058053996	0.0219358545598863	-0.0733519662025839	blue
p31_ls24_B_CCPneg	-0.0516927104470806	0.0276594038098399	0.102057079403235	grey40
p10_ls7_Tmem_CCPneg	-0.0519362515243748	0.0623013456896876	-0.0332690521166985	grey40
p105_ls104_Tnai_CCPneg	-0.0467676454492601	0.0445629024878344	0.0631624533649337	grey40
p72_ls73_B_CCPneg	-0.0551204881892064	-0.0367484305518461	-0.0453546112185264	grey40
p96_ls105_Tnai_CCPneg	-0.0478951412162463	0.00732122011490742	0.00127642753778393	grey40
p25_ls25_Tnai_CCPpos	-0.0470919201090942	-0.041937554205645	-0.0038629564986694	blue
p66_ls57_Tmem_CCPpos	-0.0553509022432244	0.0174856886133734	0.021184814976564	blue
p13_ls11_Tmem_CCPpos	-0.0522714501024265	0.0444688793924422	-0.0422603007168941	blue
p22_ls22_Tmem_CCPneg	-0.0525400392575733	0.0529124322179547	-0.000483055885550617	grey40
p126_ls126_Tmem_ERA	-0.0511475105318252	-0.0478647107136592	-0.0550397315833764	red
p52_ls46_B_CCPneg	-0.051088613672551	0.015614244955887	0.0136042512382239	grey40
p75_ls75_Tnai_CCPneg	-0.0479428378147343	-0.00224710212579013	0.0916961951601326	grey40
p2_ls1_Tmem_CCPpos	-0.0438963496228868	0.0326028402874766	-0.0091138016242985	blue
p92_ls94_Tmem_CCPpos	-0.0547035476139104	0.00108553659452295	-0.00974673894109774	blue
p112_ls113_B_CCPpos	-0.0523634806848789	-0.0943014307054953	0.0387853497081928	blue
p12_ls20_Tmem_CCPpos	-0.0515445647451801	0.00320532330137068	0.0458225880668181	blue
p88_ls88_Tmem_CCPpos	-0.0544826101435395	0.0238187628174442	-0.0625822916277493	blue
p102_ls99_Tmem_CCPpos	-0.0565774393699163	0.0532326549205291	-0.0385676017008525	blue
p106_ls101_Tnai_CCPpos	-0.0508496805943403	-0.0151821221416205	-0.0402464222630691	blue
p108_ls107_B_CCPpos	-0.0526866588686894	-0.0619235864549829	0.00808301938922206	blue
p90_ls90_Tnai_CCPpos	-0.0498009363739549	0.00943526599939482	-0.0813441476119856	blue
p28_ls21_Tmem_CCPneg	-0.0518001903447249	0.0435115477028413	-0.0847448799011137	grey40
p123_ls123_Tnai_CCPpos	-0.0510163841238188	-0.0404619714166041	0.0973902766789372	blue
p62_ls61_Tnai_CCPneg	-0.053092470996236	0.0229917235161412	-0.0283897605358712	grey40
p87_ls86_Tnai_ERA	-0.0570402475176174	-0.0487128052142177	-0.0482657860443026	red
p114_ls114_B_ERA	-0.0495934896370219	-0.0697936074284772	0.0611599976369812	red
p43_ls35_Tnai_CCPneg	-0.0496893531342232	0.0275871922104983	-0.100038044692187	grey40
p109_ls109_Tmem_ERA	-0.0550100114635185	0.00857932941954023	0.0776540892398027	red
p66_ls57_Tnai_CCPpos	-0.0530676746245324	-0.0591360733499865	0.0137424190357648	blue
p125_ls124_Tnai_ERA	-0.0513062577195586	-0.110021787719047	0.0415441267740224	red
p75_ls75_B_CCPneg	-0.0485315345944398	-0.00203939471360585	0.0918401958035285	grey40
p28_ls21_Tnai_CCPneg	-0.0503298789363552	-0.0308683481979977	-0.0867112591401186	grey40
p83_ls89_Tnai_CCPpos	-0.0495052165223863	0.00510881965808168	0.0708921285100877	blue
p93_ls92_B_CCPpos	-0.0518840009461214	-0.0546667681013355	-0.0579059471265788	blue
p119_ls119_Tnai_CCPpos	-0.0521985580298545	0.000559185232833006	-0.0242354992959684	blue
p119_ls119_Tmem_CCPpos	-0.0531829341666127	0.0335852511110854	-0.0251956403169898	blue
p119_ls119_B_CCPpos	-0.0498308656496986	-0.0202957316664105	-0.0232612188118337	blue
