# Supplementary material for: Multifaceted immune dysregulation characterizes individuals at-risk for rheumatoid arthritis
Source: Nat Commun. 2023 Nov 22;14:7637. doi: 10.1038/s41467-023-43091-8 (PMC10665556; doi:10.1038/s41467-023-43091-8)
Supplement: Supplementary file 10 — Source Data [file 41467_2023_43091_MOESM10_ESM.zip › Dataset Fig 1 Suppl Fig 1 Suppl Figs 1-3/Figures_data/SourceData_SupplementalFigure1_Annnotation.csv]

	Cell_Type	RA_Status
p38_ls29_B_CCPneg	B Cell	CCP3(-)
p11_ls4_B_CCPneg	B Cell	CCP3(-)
p24_ls27_B_CCPneg	B Cell	CCP3(-)
p65_ls66_B_CCPneg	B Cell	CCP3(-)
p54_ls71_B_CCPneg	B Cell	CCP3(-)
p18_ls19_B_CCPneg	B Cell	CCP3(-)
p27_ls26_B_CCPneg	B Cell	CCP3(-)
p68_ls62_B_CCPneg	B Cell	CCP3(-)
p69_ls64_B_CCPneg	B Cell	CCP3(-)
p64_ls60_B_CCPneg	B Cell	CCP3(-)
p63_ls59_B_CCPneg	B Cell	CCP3(-)
p17_ls14_B_CCPneg	B Cell	CCP3(-)
p14_ls17_B_CCPneg	B Cell	CCP3(-)
p30_ls30_B_CCPneg	B Cell	CCP3(-)
p50_ls44_B_CCPneg	B Cell	CCP3(-)
p71_ls69_B_CCPneg	B Cell	CCP3(-)
p56_ls52_B_CCPneg	B Cell	CCP3(-)
p22_ls22_B_CCPneg	B Cell	CCP3(-)
p100_ls108_B_CCPneg	B Cell	CCP3(-)
p32_ls33_B_CCPneg	B Cell	CCP3(-)
p28_ls21_B_CCPneg	B Cell	CCP3(-)
p34_ls34_B_CCPneg	B Cell	CCP3(-)
p51_ls43_B_CCPneg	B Cell	CCP3(-)
p62_ls61_B_CCPneg	B Cell	CCP3(-)
p99_ls95_B_CCPneg	B Cell	CCP3(-)
p57_ls51_B_CCPneg	B Cell	CCP3(-)
p43_ls35_B_CCPneg	B Cell	CCP3(-)
p29_ls18_B_CCPneg	B Cell	CCP3(-)
p46_ls41_B_CCPneg	B Cell	CCP3(-)
p76_ls80_B_CCPneg	B Cell	CCP3(-)
p73_ls74_B_CCPneg	B Cell	CCP3(-)
p10_ls7_B_CCPneg	B Cell	CCP3(-)
p105_ls104_B_CCPneg	B Cell	CCP3(-)
p104_ls103_B_CCPneg	B Cell	CCP3(-)
p98_ls96_B_CCPneg	B Cell	CCP3(-)
p107_ls106_B_CCPneg	B Cell	CCP3(-)
p59_ls56_B_CCPneg	B Cell	CCP3(-)
p53_ls48_B_CCPneg	B Cell	CCP3(-)
p96_ls105_B_CCPneg	B Cell	CCP3(-)
p7_ls8_B_CCPneg	B Cell	CCP3(-)
p55_ls54_B_CCPneg	B Cell	CCP3(-)
p3_ls2_B_CCPneg	B Cell	CCP3(-)
p74_ls70_B_CCPneg	B Cell	CCP3(-)
p101_ls97_B_CCPneg	B Cell	CCP3(-)
p31_ls24_B_CCPneg	B Cell	CCP3(-)
p72_ls73_B_CCPneg	B Cell	CCP3(-)
p52_ls46_B_CCPneg	B Cell	CCP3(-)
p75_ls75_B_CCPneg	B Cell	CCP3(-)
p41_ls39_B_CCPpos	B Cell	CCP3(+)
p4_ls9_B_CCPpos	B Cell	CCP3(+)
p42_ls36_B_CCPpos	B Cell	CCP3(+)
p6_ls13_B_CCPpos	B Cell	CCP3(+)
p39_ls40_B_CCPpos	B Cell	CCP3(+)
p1_ls5_B_CCPpos	B Cell	CCP3(+)
p16_ls50_B_CCPpos	B Cell	CCP3(+)
p78_ls78_B_CCPpos	B Cell	CCP3(+)
p36_ls65_B_CCPpos	B Cell	CCP3(+)
p20_ls23_B_CCPpos	B Cell	CCP3(+)
p35_ls72_B_CCPpos	B Cell	CCP3(+)
p79_ls79_B_CCPpos	B Cell	CCP3(+)
p37_ls31_B_CCPpos	B Cell	CCP3(+)
p70_ls68_B_CCPpos	B Cell	CCP3(+)
p15_ls12_B_CCPpos	B Cell	CCP3(+)
p58_ls63_B_CCPpos	B Cell	CCP3(+)
p47_ls49_B_CCPpos	B Cell	CCP3(+)
p40_ls32_B_CCPpos	B Cell	CCP3(+)
p66_ls57_B_CCPpos	B Cell	CCP3(+)
p118_ls118_B_CCPpos	B Cell	CCP3(+)
p94_ls98_B_CCPpos	B Cell	CCP3(+)
p102_ls99_B_CCPpos	B Cell	CCP3(+)
p83_ls89_B_CCPpos	B Cell	CCP3(+)
p85_ls87_B_CCPpos	B Cell	CCP3(+)
p13_ls11_B_CCPpos	B Cell	CCP3(+)
p124_ls125_B_CCPpos	B Cell	CCP3(+)
p95_ls102_B_CCPpos	B Cell	CCP3(+)
p8_ls6_B_CCPpos	B Cell	CCP3(+)
p2_ls1_B_CCPpos	B Cell	CCP3(+)
p92_ls94_B_CCPpos	B Cell	CCP3(+)
p19_ls67_B_CCPpos	B Cell	CCP3(+)
p25_ls25_B_CCPpos	B Cell	CCP3(+)
p88_ls88_B_CCPpos	B Cell	CCP3(+)
p44_ls37_B_CCPpos	B Cell	CCP3(+)
p86_ls83_B_CCPpos	B Cell	CCP3(+)
p89_ls91_B_CCPpos	B Cell	CCP3(+)
p113_ls112_B_CCPpos	B Cell	CCP3(+)
p106_ls101_B_CCPpos	B Cell	CCP3(+)
p116_ls116_B_CCPpos	B Cell	CCP3(+)
p111_ls111_B_CCPpos	B Cell	CCP3(+)
p123_ls123_B_CCPpos	B Cell	CCP3(+)
p121_ls121_B_CCPpos	B Cell	CCP3(+)
p84_ls81_B_CCPpos	B Cell	CCP3(+)
p117_ls117_B_CCPpos	B Cell	CCP3(+)
p110_ls110_B_CCPpos	B Cell	CCP3(+)
p115_ls115_B_CCPpos	B Cell	CCP3(+)
p12_ls20_B_CCPpos	B Cell	CCP3(+)
p23_ls47_B_CCPpos	B Cell	CCP3(+)
p90_ls90_B_CCPpos	B Cell	CCP3(+)
p82_ls85_B_CCPpos	B Cell	CCP3(+)
p112_ls113_B_CCPpos	B Cell	CCP3(+)
p108_ls107_B_CCPpos	B Cell	CCP3(+)
p93_ls92_B_CCPpos	B Cell	CCP3(+)
p119_ls119_B_CCPpos	B Cell	CCP3(+)
p60_ls53_B_ERA	B Cell	Early RA
p61_ls55_B_ERA	B Cell	Early RA
p77_ls76_B_ERA	B Cell	Early RA
p45_ls38_B_ERA	B Cell	Early RA
p122_ls122_B_ERA	B Cell	Early RA
p97_ls93_B_ERA	B Cell	Early RA
p26_ls15_B_ERA	B Cell	Early RA
p120_ls120_B_ERA	B Cell	Early RA
p81_ls77_B_ERA	B Cell	Early RA
p109_ls109_B_ERA	B Cell	Early RA
p87_ls86_B_ERA	B Cell	Early RA
p128_ls128_B_ERA	B Cell	Early RA
p129_ls129_B_ERA	B Cell	Early RA
p125_ls124_B_ERA	B Cell	Early RA
p130_ls130_B_ERA	B Cell	Early RA
p103_ls100_B_ERA	B Cell	Early RA
p127_ls127_B_ERA	B Cell	Early RA
p91_ls84_B_ERA	B Cell	Early RA
p126_ls126_B_ERA	B Cell	Early RA
p80_ls82_B_ERA	B Cell	Early RA
p114_ls114_B_ERA	B Cell	Early RA
p63_ls59_Tmem_CCPneg	Mem T Cell	CCP3(-)
p21_ls16_Tmem_CCPneg	Mem T Cell	CCP3(-)
p64_ls60_Tmem_CCPneg	Mem T Cell	CCP3(-)
p27_ls26_Tmem_CCPneg	Mem T Cell	CCP3(-)
p69_ls64_Tmem_CCPneg	Mem T Cell	CCP3(-)
p71_ls69_Tmem_CCPneg	Mem T Cell	CCP3(-)
p54_ls71_Tmem_CCPneg	Mem T Cell	CCP3(-)
p65_ls66_Tmem_CCPneg	Mem T Cell	CCP3(-)
p18_ls19_Tmem_CCPneg	Mem T Cell	CCP3(-)
p50_ls44_Tmem_CCPneg	Mem T Cell	CCP3(-)
p17_ls14_Tmem_CCPneg	Mem T Cell	CCP3(-)
p11_ls4_Tmem_CCPneg	Mem T Cell	CCP3(-)
p24_ls27_Tmem_CCPneg	Mem T Cell	CCP3(-)
p5_ls10_Tmem_CCPneg	Mem T Cell	CCP3(-)
p14_ls17_Tmem_CCPneg	Mem T Cell	CCP3(-)
p33_ls28_Tmem_CCPneg	Mem T Cell	CCP3(-)
p56_ls52_Tmem_CCPneg	Mem T Cell	CCP3(-)
p68_ls62_Tmem_CCPneg	Mem T Cell	CCP3(-)
p30_ls30_Tmem_CCPneg	Mem T Cell	CCP3(-)
p38_ls29_Tmem_CCPneg	Mem T Cell	CCP3(-)
p48_ls45_Tmem_CCPneg	Mem T Cell	CCP3(-)
p53_ls48_Tmem_CCPneg	Mem T Cell	CCP3(-)
p76_ls80_Tmem_CCPneg	Mem T Cell	CCP3(-)
p73_ls74_Tmem_CCPneg	Mem T Cell	CCP3(-)
p72_ls73_Tmem_CCPneg	Mem T Cell	CCP3(-)
p62_ls61_Tmem_CCPneg	Mem T Cell	CCP3(-)
p34_ls34_Tmem_CCPneg	Mem T Cell	CCP3(-)
p98_ls96_Tmem_CCPneg	Mem T Cell	CCP3(-)
p59_ls56_Tmem_CCPneg	Mem T Cell	CCP3(-)
p100_ls108_Tmem_CCPneg	Mem T Cell	CCP3(-)
p74_ls70_Tmem_CCPneg	Mem T Cell	CCP3(-)
p46_ls41_Tmem_CCPneg	Mem T Cell	CCP3(-)
p7_ls8_Tmem_CCPneg	Mem T Cell	CCP3(-)
p32_ls33_Tmem_CCPneg	Mem T Cell	CCP3(-)
p96_ls105_Tmem_CCPneg	Mem T Cell	CCP3(-)
p3_ls2_Tmem_CCPneg	Mem T Cell	CCP3(-)
p75_ls75_Tmem_CCPneg	Mem T Cell	CCP3(-)
p29_ls18_Tmem_CCPneg	Mem T Cell	CCP3(-)
p99_ls95_Tmem_CCPneg	Mem T Cell	CCP3(-)
p55_ls54_Tmem_CCPneg	Mem T Cell	CCP3(-)
p43_ls35_Tmem_CCPneg	Mem T Cell	CCP3(-)
p31_ls24_Tmem_CCPneg	Mem T Cell	CCP3(-)
p105_ls104_Tmem_CCPneg	Mem T Cell	CCP3(-)
p57_ls51_Tmem_CCPneg	Mem T Cell	CCP3(-)
p51_ls43_Tmem_CCPneg	Mem T Cell	CCP3(-)
p104_ls103_Tmem_CCPneg	Mem T Cell	CCP3(-)
p107_ls106_Tmem_CCPneg	Mem T Cell	CCP3(-)
p52_ls46_Tmem_CCPneg	Mem T Cell	CCP3(-)
p101_ls97_Tmem_CCPneg	Mem T Cell	CCP3(-)
p10_ls7_Tmem_CCPneg	Mem T Cell	CCP3(-)
p22_ls22_Tmem_CCPneg	Mem T Cell	CCP3(-)
p28_ls21_Tmem_CCPneg	Mem T Cell	CCP3(-)
p41_ls39_Tmem_CCPpos	Mem T Cell	CCP3(+)
p42_ls36_Tmem_CCPpos	Mem T Cell	CCP3(+)
p39_ls40_Tmem_CCPpos	Mem T Cell	CCP3(+)
p37_ls31_Tmem_CCPpos	Mem T Cell	CCP3(+)
p15_ls12_Tmem_CCPpos	Mem T Cell	CCP3(+)
p49_ls42_Tmem_CCPpos	Mem T Cell	CCP3(+)
p40_ls32_Tmem_CCPpos	Mem T Cell	CCP3(+)
p35_ls72_Tmem_CCPpos	Mem T Cell	CCP3(+)
p47_ls49_Tmem_CCPpos	Mem T Cell	CCP3(+)
p70_ls68_Tmem_CCPpos	Mem T Cell	CCP3(+)
p78_ls78_Tmem_CCPpos	Mem T Cell	CCP3(+)
p36_ls65_Tmem_CCPpos	Mem T Cell	CCP3(+)
p4_ls9_Tmem_CCPpos	Mem T Cell	CCP3(+)
p16_ls50_Tmem_CCPpos	Mem T Cell	CCP3(+)
p79_ls79_Tmem_CCPpos	Mem T Cell	CCP3(+)
p20_ls23_Tmem_CCPpos	Mem T Cell	CCP3(+)
p9_ls3_Tmem_CCPpos	Mem T Cell	CCP3(+)
p1_ls5_Tmem_CCPpos	Mem T Cell	CCP3(+)
p6_ls13_Tmem_CCPpos	Mem T Cell	CCP3(+)
p58_ls63_Tmem_CCPpos	Mem T Cell	CCP3(+)
p111_ls111_Tmem_CCPpos	Mem T Cell	CCP3(+)
p110_ls110_Tmem_CCPpos	Mem T Cell	CCP3(+)
p123_ls123_Tmem_CCPpos	Mem T Cell	CCP3(+)
p85_ls87_Tmem_CCPpos	Mem T Cell	CCP3(+)
p108_ls107_Tmem_CCPpos	Mem T Cell	CCP3(+)
p8_ls6_Tmem_CCPpos	Mem T Cell	CCP3(+)
p23_ls47_Tmem_CCPpos	Mem T Cell	CCP3(+)
p113_ls112_Tmem_CCPpos	Mem T Cell	CCP3(+)
p25_ls25_Tmem_CCPpos	Mem T Cell	CCP3(+)
p82_ls85_Tmem_CCPpos	Mem T Cell	CCP3(+)
p94_ls98_Tmem_CCPpos	Mem T Cell	CCP3(+)
p83_ls89_Tmem_CCPpos	Mem T Cell	CCP3(+)
p84_ls81_Tmem_CCPpos	Mem T Cell	CCP3(+)
p118_ls118_Tmem_CCPpos	Mem T Cell	CCP3(+)
p115_ls115_Tmem_CCPpos	Mem T Cell	CCP3(+)
p19_ls67_Tmem_CCPpos	Mem T Cell	CCP3(+)
p89_ls91_Tmem_CCPpos	Mem T Cell	CCP3(+)
p121_ls121_Tmem_CCPpos	Mem T Cell	CCP3(+)
p117_ls117_Tmem_CCPpos	Mem T Cell	CCP3(+)
p106_ls101_Tmem_CCPpos	Mem T Cell	CCP3(+)
p90_ls90_Tmem_CCPpos	Mem T Cell	CCP3(+)
p124_ls125_Tmem_CCPpos	Mem T Cell	CCP3(+)
p116_ls116_Tmem_CCPpos	Mem T Cell	CCP3(+)
p44_ls37_Tmem_CCPpos	Mem T Cell	CCP3(+)
p112_ls113_Tmem_CCPpos	Mem T Cell	CCP3(+)
p93_ls92_Tmem_CCPpos	Mem T Cell	CCP3(+)
p86_ls83_Tmem_CCPpos	Mem T Cell	CCP3(+)
p95_ls102_Tmem_CCPpos	Mem T Cell	CCP3(+)
p66_ls57_Tmem_CCPpos	Mem T Cell	CCP3(+)
p13_ls11_Tmem_CCPpos	Mem T Cell	CCP3(+)
p2_ls1_Tmem_CCPpos	Mem T Cell	CCP3(+)
p92_ls94_Tmem_CCPpos	Mem T Cell	CCP3(+)
p12_ls20_Tmem_CCPpos	Mem T Cell	CCP3(+)
p88_ls88_Tmem_CCPpos	Mem T Cell	CCP3(+)
p102_ls99_Tmem_CCPpos	Mem T Cell	CCP3(+)
p119_ls119_Tmem_CCPpos	Mem T Cell	CCP3(+)
p45_ls38_Tmem_ERA	Mem T Cell	Early RA
p60_ls53_Tmem_ERA	Mem T Cell	Early RA
p67_ls58_Tmem_ERA	Mem T Cell	Early RA
p77_ls76_Tmem_ERA	Mem T Cell	Early RA
p61_ls55_Tmem_ERA	Mem T Cell	Early RA
p120_ls120_Tmem_ERA	Mem T Cell	Early RA
p129_ls129_Tmem_ERA	Mem T Cell	Early RA
p80_ls82_Tmem_ERA	Mem T Cell	Early RA
p122_ls122_Tmem_ERA	Mem T Cell	Early RA
p97_ls93_Tmem_ERA	Mem T Cell	Early RA
p81_ls77_Tmem_ERA	Mem T Cell	Early RA
p26_ls15_Tmem_ERA	Mem T Cell	Early RA
p130_ls130_Tmem_ERA	Mem T Cell	Early RA
p91_ls84_Tmem_ERA	Mem T Cell	Early RA
p125_ls124_Tmem_ERA	Mem T Cell	Early RA
p87_ls86_Tmem_ERA	Mem T Cell	Early RA
p114_ls114_Tmem_ERA	Mem T Cell	Early RA
p128_ls128_Tmem_ERA	Mem T Cell	Early RA
p103_ls100_Tmem_ERA	Mem T Cell	Early RA
p127_ls127_Tmem_ERA	Mem T Cell	Early RA
p126_ls126_Tmem_ERA	Mem T Cell	Early RA
p109_ls109_Tmem_ERA	Mem T Cell	Early RA
p24_ls27_Tnai_CCPneg	Naive T Cell	CCP3(-)
p64_ls60_Tnai_CCPneg	Naive T Cell	CCP3(-)
p21_ls16_Tnai_CCPneg	Naive T Cell	CCP3(-)
p18_ls19_Tnai_CCPneg	Naive T Cell	CCP3(-)
p54_ls71_Tnai_CCPneg	Naive T Cell	CCP3(-)
p56_ls52_Tnai_CCPneg	Naive T Cell	CCP3(-)
p27_ls26_Tnai_CCPneg	Naive T Cell	CCP3(-)
p50_ls44_Tnai_CCPneg	Naive T Cell	CCP3(-)
p5_ls10_Tnai_CCPneg	Naive T Cell	CCP3(-)
p11_ls4_Tnai_CCPneg	Naive T Cell	CCP3(-)
p33_ls28_Tnai_CCPneg	Naive T Cell	CCP3(-)
p17_ls14_Tnai_CCPneg	Naive T Cell	CCP3(-)
p30_ls30_Tnai_CCPneg	Naive T Cell	CCP3(-)
p65_ls66_Tnai_CCPneg	Naive T Cell	CCP3(-)
p48_ls45_Tnai_CCPneg	Naive T Cell	CCP3(-)
p14_ls17_Tnai_CCPneg	Naive T Cell	CCP3(-)
p63_ls59_Tnai_CCPneg	Naive T Cell	CCP3(-)
p38_ls29_Tnai_CCPneg	Naive T Cell	CCP3(-)
p69_ls64_Tnai_CCPneg	Naive T Cell	CCP3(-)
p71_ls69_Tnai_CCPneg	Naive T Cell	CCP3(-)
p68_ls62_Tnai_CCPneg	Naive T Cell	CCP3(-)
p100_ls108_Tnai_CCPneg	Naive T Cell	CCP3(-)
p55_ls54_Tnai_CCPneg	Naive T Cell	CCP3(-)
p101_ls97_Tnai_CCPneg	Naive T Cell	CCP3(-)
p31_ls24_Tnai_CCPneg	Naive T Cell	CCP3(-)
p57_ls51_Tnai_CCPneg	Naive T Cell	CCP3(-)
p59_ls56_Tnai_CCPneg	Naive T Cell	CCP3(-)
p52_ls46_Tnai_CCPneg	Naive T Cell	CCP3(-)
p99_ls95_Tnai_CCPneg	Naive T Cell	CCP3(-)
p22_ls22_Tnai_CCPneg	Naive T Cell	CCP3(-)
p74_ls70_Tnai_CCPneg	Naive T Cell	CCP3(-)
p98_ls96_Tnai_CCPneg	Naive T Cell	CCP3(-)
p73_ls74_Tnai_CCPneg	Naive T Cell	CCP3(-)
p72_ls73_Tnai_CCPneg	Naive T Cell	CCP3(-)
p107_ls106_Tnai_CCPneg	Naive T Cell	CCP3(-)
p32_ls33_Tnai_CCPneg	Naive T Cell	CCP3(-)
p51_ls43_Tnai_CCPneg	Naive T Cell	CCP3(-)
p104_ls103_Tnai_CCPneg	Naive T Cell	CCP3(-)
p10_ls7_Tnai_CCPneg	Naive T Cell	CCP3(-)
p7_ls8_Tnai_CCPneg	Naive T Cell	CCP3(-)
p3_ls2_Tnai_CCPneg	Naive T Cell	CCP3(-)
p76_ls80_Tnai_CCPneg	Naive T Cell	CCP3(-)
p46_ls41_Tnai_CCPneg	Naive T Cell	CCP3(-)
p29_ls18_Tnai_CCPneg	Naive T Cell	CCP3(-)
p34_ls34_Tnai_CCPneg	Naive T Cell	CCP3(-)
p53_ls48_Tnai_CCPneg	Naive T Cell	CCP3(-)
p105_ls104_Tnai_CCPneg	Naive T Cell	CCP3(-)
p96_ls105_Tnai_CCPneg	Naive T Cell	CCP3(-)
p75_ls75_Tnai_CCPneg	Naive T Cell	CCP3(-)
p62_ls61_Tnai_CCPneg	Naive T Cell	CCP3(-)
p43_ls35_Tnai_CCPneg	Naive T Cell	CCP3(-)
p28_ls21_Tnai_CCPneg	Naive T Cell	CCP3(-)
p58_ls63_Tnai_CCPpos	Naive T Cell	CCP3(+)
p6_ls13_Tnai_CCPpos	Naive T Cell	CCP3(+)
p42_ls36_Tnai_CCPpos	Naive T Cell	CCP3(+)
p47_ls49_Tnai_CCPpos	Naive T Cell	CCP3(+)
p79_ls79_Tnai_CCPpos	Naive T Cell	CCP3(+)
p49_ls42_Tnai_CCPpos	Naive T Cell	CCP3(+)
p9_ls3_Tnai_CCPpos	Naive T Cell	CCP3(+)
p1_ls5_Tnai_CCPpos	Naive T Cell	CCP3(+)
p15_ls12_Tnai_CCPpos	Naive T Cell	CCP3(+)
p16_ls50_Tnai_CCPpos	Naive T Cell	CCP3(+)
p37_ls31_Tnai_CCPpos	Naive T Cell	CCP3(+)
p35_ls72_Tnai_CCPpos	Naive T Cell	CCP3(+)
p78_ls78_Tnai_CCPpos	Naive T Cell	CCP3(+)
p4_ls9_Tnai_CCPpos	Naive T Cell	CCP3(+)
p36_ls65_Tnai_CCPpos	Naive T Cell	CCP3(+)
p41_ls39_Tnai_CCPpos	Naive T Cell	CCP3(+)
p39_ls40_Tnai_CCPpos	Naive T Cell	CCP3(+)
p70_ls68_Tnai_CCPpos	Naive T Cell	CCP3(+)
p40_ls32_Tnai_CCPpos	Naive T Cell	CCP3(+)
p118_ls118_Tnai_CCPpos	Naive T Cell	CCP3(+)
p113_ls112_Tnai_CCPpos	Naive T Cell	CCP3(+)
p44_ls37_Tnai_CCPpos	Naive T Cell	CCP3(+)
p110_ls110_Tnai_CCPpos	Naive T Cell	CCP3(+)
p23_ls47_Tnai_CCPpos	Naive T Cell	CCP3(+)
p116_ls116_Tnai_CCPpos	Naive T Cell	CCP3(+)
p112_ls113_Tnai_CCPpos	Naive T Cell	CCP3(+)
p124_ls125_Tnai_CCPpos	Naive T Cell	CCP3(+)
p82_ls85_Tnai_CCPpos	Naive T Cell	CCP3(+)
p94_ls98_Tnai_CCPpos	Naive T Cell	CCP3(+)
p93_ls92_Tnai_CCPpos	Naive T Cell	CCP3(+)
p111_ls111_Tnai_CCPpos	Naive T Cell	CCP3(+)
p8_ls6_Tnai_CCPpos	Naive T Cell	CCP3(+)
p89_ls91_Tnai_CCPpos	Naive T Cell	CCP3(+)
p121_ls121_Tnai_CCPpos	Naive T Cell	CCP3(+)
p12_ls20_Tnai_CCPpos	Naive T Cell	CCP3(+)
p19_ls67_Tnai_CCPpos	Naive T Cell	CCP3(+)
p85_ls87_Tnai_CCPpos	Naive T Cell	CCP3(+)
p86_ls83_Tnai_CCPpos	Naive T Cell	CCP3(+)
p88_ls88_Tnai_CCPpos	Naive T Cell	CCP3(+)
p84_ls81_Tnai_CCPpos	Naive T Cell	CCP3(+)
p108_ls107_Tnai_CCPpos	Naive T Cell	CCP3(+)
p95_ls102_Tnai_CCPpos	Naive T Cell	CCP3(+)
p102_ls99_Tnai_CCPpos	Naive T Cell	CCP3(+)
p92_ls94_Tnai_CCPpos	Naive T Cell	CCP3(+)
p117_ls117_Tnai_CCPpos	Naive T Cell	CCP3(+)
p13_ls11_Tnai_CCPpos	Naive T Cell	CCP3(+)
p115_ls115_Tnai_CCPpos	Naive T Cell	CCP3(+)
p25_ls25_Tnai_CCPpos	Naive T Cell	CCP3(+)
p106_ls101_Tnai_CCPpos	Naive T Cell	CCP3(+)
p90_ls90_Tnai_CCPpos	Naive T Cell	CCP3(+)
p123_ls123_Tnai_CCPpos	Naive T Cell	CCP3(+)
p66_ls57_Tnai_CCPpos	Naive T Cell	CCP3(+)
p83_ls89_Tnai_CCPpos	Naive T Cell	CCP3(+)
p119_ls119_Tnai_CCPpos	Naive T Cell	CCP3(+)
p67_ls58_Tnai_ERA	Naive T Cell	Early RA
p45_ls38_Tnai_ERA	Naive T Cell	Early RA
p61_ls55_Tnai_ERA	Naive T Cell	Early RA
p77_ls76_Tnai_ERA	Naive T Cell	Early RA
p60_ls53_Tnai_ERA	Naive T Cell	Early RA
p91_ls84_Tnai_ERA	Naive T Cell	Early RA
p109_ls109_Tnai_ERA	Naive T Cell	Early RA
p129_ls129_Tnai_ERA	Naive T Cell	Early RA
p122_ls122_Tnai_ERA	Naive T Cell	Early RA
p114_ls114_Tnai_ERA	Naive T Cell	Early RA
p127_ls127_Tnai_ERA	Naive T Cell	Early RA
p26_ls15_Tnai_ERA	Naive T Cell	Early RA
p81_ls77_Tnai_ERA	Naive T Cell	Early RA
p103_ls100_Tnai_ERA	Naive T Cell	Early RA
p97_ls93_Tnai_ERA	Naive T Cell	Early RA
p120_ls120_Tnai_ERA	Naive T Cell	Early RA
p128_ls128_Tnai_ERA	Naive T Cell	Early RA
p126_ls126_Tnai_ERA	Naive T Cell	Early RA
p80_ls82_Tnai_ERA	Naive T Cell	Early RA
p130_ls130_Tnai_ERA	Naive T Cell	Early RA
p87_ls86_Tnai_ERA	Naive T Cell	Early RA
p125_ls124_Tnai_ERA	Naive T Cell	Early RA
