# Supplementary material for: Multifaceted immune dysregulation characterizes individuals at-risk for rheumatoid arthritis
Source: Nat Commun. 2023 Nov 22;14:7637. doi: 10.1038/s41467-023-43091-8 (PMC10665556; doi:10.1038/s41467-023-43091-8)
Supplement: Supplementary file 10 — Source Data [file 41467_2023_43091_MOESM10_ESM.zip › Dataset Fig 1 Suppl Fig 1 Suppl Figs 1-3/Figures_data/SourceData_SupplementalFigure1_Data.csv]

	p38_ls29_B_CCPneg	p11_ls4_B_CCPneg	p24_ls27_B_CCPneg	p65_ls66_B_CCPneg	p54_ls71_B_CCPneg	p18_ls19_B_CCPneg	p27_ls26_B_CCPneg	p68_ls62_B_CCPneg	p69_ls64_B_CCPneg	p64_ls60_B_CCPneg	p63_ls59_B_CCPneg	p17_ls14_B_CCPneg	p14_ls17_B_CCPneg	p30_ls30_B_CCPneg	p50_ls44_B_CCPneg	p71_ls69_B_CCPneg	p56_ls52_B_CCPneg	p22_ls22_B_CCPneg	p100_ls108_B_CCPneg	p32_ls33_B_CCPneg	p28_ls21_B_CCPneg	p34_ls34_B_CCPneg	p51_ls43_B_CCPneg	p62_ls61_B_CCPneg	p99_ls95_B_CCPneg	p57_ls51_B_CCPneg	p43_ls35_B_CCPneg	p29_ls18_B_CCPneg	p46_ls41_B_CCPneg	p76_ls80_B_CCPneg	p73_ls74_B_CCPneg	p10_ls7_B_CCPneg	p105_ls104_B_CCPneg	p104_ls103_B_CCPneg	p98_ls96_B_CCPneg	p107_ls106_B_CCPneg	p59_ls56_B_CCPneg	p53_ls48_B_CCPneg	p96_ls105_B_CCPneg	p7_ls8_B_CCPneg	p55_ls54_B_CCPneg	p3_ls2_B_CCPneg	p74_ls70_B_CCPneg	p101_ls97_B_CCPneg	p31_ls24_B_CCPneg	p72_ls73_B_CCPneg	p52_ls46_B_CCPneg	p75_ls75_B_CCPneg	p41_ls39_B_CCPpos
cg02063695	0.465080976333378	0.466268137037315	0.565935192966014	0.527899232594228	0.542567979434717	0.192947009447653	0.314791266999137	0.459016993762827	0.512308090877684	0.48649841343224	0.501690682080606	0.484123201793157	0.502846609060162	0.438683394546208	0.485120463129151	0.572860060948838	0.534089839170937	0.429888175322643	0.466193829378762	0.532595002291097	0.556473184004869	0.494042869643634	0.406998562913897	0.563813548036082	0.419953613101605	0.537463893833294	0.538646176251375	0.558244491073384	0.550142371153847	0.688462271120733	0.401495577628089	0.420786414304801	0.605152897291471	0.560667386808044	0.426514643918518	0.429140368956881	0.465111258115038	0.565655055411805	0.114404894145499	0.471085677076988	0.554499627292633	0.479024911803079	0.502717284416236	0.409046198001381	0.515442744836593	0.459874151897962	0.517560930749484	0.478368357668836	0.63199387061483
cg05084668	0.459694981120744	0.792829600018394	0.837272034878508	0.819819317618595	0.463951055096864	0.793003377493383	0.770361583092866	0.801765036463915	0.0311179735487	0.793941604826414	0.82165950016126	0.809441506443801	0.820319909004276	0.706624794409021	0.429439324674832	0.48243529399593	0.805328874195446	0.449510330171111	0.807599966933647	0.459344811313127	0.749219143418517	0.804255870563882	0.838536621208288	0.439123320050304	0.79928516009508	0.818718623777795	0.437129553401472	0.785834876486434	0.48565199268973	0.433805804254278	0.833616919542201	0.818891692173561	0.7864077292665	0.747276349145666	0.441794737644773	0.810454012839667	0.460047618259652	0.803062961779704	0.795854235319903	0.814705688476411	0.426176219994127	0.792657908115586	0.775227154827073	0.426765513420149	0.80454338834234	0.420663490382919	0.465011652928909	0.816789317422719	0.464069046802475
cg23159337	0.501687797310584	0.510774581449773	0.506087180962671	0.594542039468684	0.497325833847375	0.702072143454961	0.451204999283201	0.489820779759657	0.472257504251917	0.491820669280296	0.594783537280148	0.441341676532645	0.543087004554717	0.516493943107747	0.301909769151345	0.562978352526434	0.488974369461622	0.682124176315433	0.331318348773685	0.62149694547363	0.330378229881352	0.588935775377652	0.770736825748366	0.436197661847161	0.422419940044594	0.582981310619464	0.472692931942636	0.603443235180668	0.510763772757825	0.250235102891872	0.618954000500183	0.491708220467784	0.508132479913602	0.46130370683507	0.567824726600634	0.329714934956445	0.591737867088093	0.482080070149497	0.292715449704646	0.640008057529207	0.386906562044183	0.318135062300889	0.604532305142157	0.463230182521827	0.466298630593693	0.415691899587611	0.451528692604076	0.384879111801365	0.547464482986595
cg14137381	0.60994651839846	0.616672070342343	0.506204342263974	0.559383648832951	0.449994008592815	0.560554550032587	0.519360689854763	0.314544826372218	0.552035881990148	0.592066014864624	0.534565461853577	0.560121900443243	0.436997297017057	0.600315307363359	0.548916725797857	0.569538628926673	0.582204270450668	0.325514107190155	0.516046451867752	0.523265058446932	0.591299296594265	0.766163769539168	0.25880016605396	0.521687022263242	0.628476194625721	0.565955510082129	0.488624660128832	0.573597997105646	0.636583872876554	0.575285955804979	0.551423108689406	0.516257672633748	0.58116407388618	0.568839618743888	0.594775700576029	0.503354946265317	0.549883400051551	0.506928029000741	0.519420576373507	0.415436633047771	0.672032352307342	0.585512094099695	0.457273066112664	0.623183485394855	0.610806603582305	0.460545192351411	0.50868549722845	0.616539557053416	0.533257453048573
cg22025206	0.488251913962814	0.532317234108744	0.476182163884044	0.47587976121813	0.306339743683924	0.423707244047714	0.379156786550804	0.22792601754373	0.42828969865932	0.563934437861785	0.4387574879654	0.47619953745214	0.379478939259109	0.414979341802732	0.468042011423215	0.591774641638775	0.492147443752757	0.416105268524887	0.440656635339791	0.399903557031271	0.497957335761344	0.663168474076267	0.275547309677878	0.368355587115358	0.47284766262097	0.469211870780349	0.373649066921162	0.454848336105396	0.563374999302296	0.450813705330516	0.458049245026035	0.413070902616038	0.474287485052342	0.466731883145097	0.459276611333938	0.379878656553465	0.464509400951339	0.376331207893555	0.375860071924211	0.355446733041529	0.53363188112784	0.460902934349096	0.360203542121911	0.479677824560282	0.539083407461653	0.37925299209563	0.381864662729257	0.512213478850935	0.470940833169506
cg11629812	0.689659771255377	0.674269827947965	0.479361614284601	0.36663379571594	0.602963502636692	0.511566647401562	0.653858993597273	0.697642045022807	0.281706828158591	0.573973583971996	0.444855701704019	0.521265256453751	0.612548616668478	0.51696489750836	0.603162211794074	0.532754988344821	0.528693378970481	0.57553916907469	0.522873439119015	0.57785466838695	0.658352046889207	0.516021978166376	0.560977791313127	0.502257253715318	0.633316575954357	0.652530408953842	0.601725161715343	0.598175683570928	0.512076543855205	0.518598853696638	0.413917824440132	0.46024928651636	0.510662089176601	0.661804927135442	0.631806409678125	0.635060808866273	0.473610360750005	0.394833850131209	0.597445952083911	0.551376895186895	0.459989729999034	0.487737760221844	0.619202835910093	0.573530476925311	0.670132689599555	0.595402355072849	0.595655345142103	0.547262558344276	0.380803600843574
cg05283184	0.635003655282685	0.698651283868657	0.748592190775511	0.619565678179739	0.606348029021825	0.680940953832266	0.693095262561483	0.645629837882278	0.484018613291715	0.71406432654462	0.569274020781737	0.725568438249605	0.755998190992513	0.621149757460538	0.671873671390915	0.864235389069958	0.704529844276047	0.593095938894968	0.609584725225733	0.636294867913369	0.658412541191261	0.665631213085114	0.580936783806397	0.799764720026323	0.782313991450782	0.58084176250938	0.660828960775782	0.566095312147213	0.726593990086328	0.786014887086843	0.681703790241987	0.619080849972498	0.578751217137843	0.621913132477028	0.688228213120068	0.662040854938849	0.715022895018509	0.676398190708041	0.827975612282892	0.648736254017455	0.55640467500869	0.678919807850435	0.550779457943198	0.587964637697755	0.70382011068225	0.852718238298523	0.715371102912558	0.656016118463575	0.799049865701045
cg05076221	0.439972469984144	0.553218151917748	0.562059997752821	0.550600997035259	0.452410807455068	0.53331215374932	0.570041898112576	0.639081747721602	0.706604279929954	0.528203915029437	0.421379990284574	0.708555583341914	0.461507645043994	0.720468785437437	0.659600466628049	0.551997172339387	0.566489388320898	0.693836474969002	0.539159385741966	0.463273491901826	0.603280453539191	0.46618311410441	0.730028164229421	0.614077118817232	0.675111737165041	0.714703578981943	0.594527108604255	0.551783484370227	0.652305705547533	0.550605877807512	0.560453787626768	0.537479075674875	0.541191063105664	0.54902213804945	0.575592426616913	0.574551427226599	0.518870935464046	0.60306598076396	0.419062915332659	0.533468898228022	0.553285848488313	0.57788184929433	0.626813584654018	0.540918544719642	0.595381236918852	0.547842062723454	0.597638632642664	0.409780759982191	0.490744606498333
cg09207400	0.444539336530431	0.549174129007494	0.465107027380042	0.514496783989279	0.40614537209966	0.485661072590911	0.556798343109564	0.60159846664804	0.64665189525068	0.530986554186137	0.389441786098393	0.665416506054911	0.382464484851462	0.701356425538988	0.652373355289594	0.516912482267541	0.575342359909618	0.651481478480857	0.511323692840262	0.439176500382986	0.623711444053857	0.44499782575262	0.691638644982883	0.605633863713278	0.6325851166137	0.62227247723834	0.574483497795403	0.539387491042995	0.665119909969966	0.602072713571035	0.471297286299473	0.54463412230654	0.532285680007433	0.585449722376023	0.546226745410828	0.499355842227586	0.49586110339834	0.564240348735262	0.362997218145692	0.520230719397453	0.54579866046611	0.544045183170202	0.592462931722289	0.527116643177571	0.580222697148665	0.515831831542291	0.567889416731411	0.402307474270182	0.435123130388373
cg14014955	0.699344176298827	0.71405110359506	0.662647005922357	0.683576663510212	0.54848806925938	0.720342359959504	0.725336974761218	0.772397894451605	0.800390886050412	0.710859750427435	0.620452247983542	0.848168418860754	0.597277049682224	0.889280541339421	0.809568916149527	0.679257395655959	0.737566548914078	0.810309090278411	0.705768525259981	0.625909711691833	0.807405764327999	0.728459296626362	0.796054493335128	0.745456444828259	0.824452996126654	0.793993246400676	0.761344860645539	0.77324236346597	0.79804864562906	0.777891727092504	0.656494914165131	0.744562180585304	0.682082846431065	0.809689643201038	0.739408918042049	0.695500056310692	0.64584828851504	0.76402443842085	0.555161721926486	0.726167772619563	0.723889537660473	0.74877166210014	0.777318989517099	0.726520397602902	0.762493381414989	0.736529952931407	0.788114416453923	0.629234326214695	0.617950356135437
cg17432857	0.594145541428123	0.73799244695879	0.659325818537571	0.677503568744032	0.509085717453876	0.688900289852389	0.687041628042339	0.736207300995134	0.704531607122617	0.701870547934653	0.570449079151967	0.790891548496931	0.62565670691361	0.78365056164423	0.736392007514223	0.696465065821042	0.732720742703856	0.559219768748003	0.624350195476383	0.652717890246759	0.747875161457306	0.696687670759067	0.836946222217798	0.739864412969305	0.790472303753313	0.68994625063622	0.721236836512748	0.69816809471733	0.78756153415308	0.762941821732056	0.616224474779569	0.747457643252482	0.629127292853369	0.709983632228066	0.708043331464492	0.645605774746426	0.619830547601816	0.729965684985089	0.528781595791434	0.707188476076363	0.668737294879719	0.710655774255978	0.746916184320645	0.676401147894461	0.720061832868716	0.645320779211616	0.737348652671488	0.626306525718351	0.604085382615264
cg27151303	0.468811326583914	0.61272805616765	0.560897396803625	0.551664452781121	0.439170766904015	0.531614334961369	0.549623604563045	0.565667639656429	0.638153005293371	0.597201718678003	0.465512876407741	0.654064460573826	0.505472999326679	0.668377976365193	0.642379499818391	0.575632827681488	0.574610478492588	0.489154884461726	0.537244176470041	0.501802995404435	0.607544606664344	0.427767635783282	0.749476128690619	0.652879679115358	0.678079065750318	0.597354226012038	0.614087451520143	0.595235123059853	0.708064340769054	0.645119592541966	0.491957751748352	0.601708568090286	0.526124590290347	0.589266944157512	0.576270924143107	0.484369707919643	0.521551202040889	0.588311750235106	0.459093065990737	0.575940212044697	0.570207623310432	0.582541705733161	0.604017612301885	0.554686222028417	0.572040500553277	0.541862741275853	0.630297102646462	0.46402244097782	0.468902579589337
cg20478239	0.686761545619147	0.710875208242309	0.803350322126563	0.613230457005884	0.823279893316654	0.691197048753426	0.745962409450092	0.574943954472691	0.840010952818037	0.794131814167804	0.828611696260555	0.756249314434058	0.789271149879548	0.844199741742286	0.828353584731924	0.885727745667668	0.69001523281734	0.340800382934234	0.681864724400862	0.887543788836121	0.72915947366402	0.809866900150062	0.826705642059146	0.703715179542719	0.860698633608575	0.887481846467382	0.857467299831117	0.778357056691727	0.672422305400146	0.787296283692039	0.856244024329178	0.75126256719976	0.754859105884972	0.720210537717194	0.697351288042046	0.798385865840319	0.813248498074117	0.704873955463364	0.648771924771487	0.760196552324848	0.723761821433147	0.804796397037914	0.771173429445717	0.850296124223037	0.766383550191659	0.646442046930519	0.811514107803539	0.535489897814922	0.828572540508447
cg15123087	0.874523255636192	0.923694652586723	0.924092086168935	0.903965490226309	0.137516334460799	0.867290644794394	0.851808258681276	0.880268956361968	0.846860545261673	0.220317967771201	0.887522482724381	0.854790828936319	0.918959125011129	0.870337129917944	0.715009591104429	0.923294036522035	0.817651317808715	0.935345950163968	0.807088388583762	0.910660322358601	0.888740381647366	0.913577987905739	0.863292334456106	0.164466565289446	0.872136328750252	0.881936815659903	0.775687609365182	0.856011290110693	0.887238997566783	0.759678300427372	0.840632949188739	0.873095862577196	0.734630215194678	0.876562274142314	0.912728126637553	0.922314893989023	0.871006773638961	0.830966707888356	0.885765068575636	0.886222590931481	0.804845284626582	0.82229948442278	0.893664695637284	0.894185130070439	0.870939916723994	0.774813110905924	0.897945804574095	0.844117159271031	0.903751828527083
cg06106484	0.503159356143984	0.632107047299847	0.517370032355574	0.370096687557822	0.441123121496401	0.362105172763023	0.483673004368382	0.341053780626848	0.504990710299877	0.346983870910596	0.40454786144116	0.451335083931543	0.335329007767094	0.440849048189709	0.24785738225827	0.511152831538381	0.573782426398609	0.482178013119202	0.532322406086563	0.670498215238875	0.538827339971747	0.348019959867908	0.229108559854216	0.41757876840251	0.576204803326329	0.377381486912445	0.574625151316759	0.333602862319456	0.393826328484566	0.390413232503861	0.418183926356354	0.412352796715963	0.31571967385075	0.422911153422216	0.503767531492363	0.37728381109306	0.415470073074046	0.378629331718207	0.590707677708991	0.606006367683287	0.725267554982688	0.38152529562149	0.340659955029489	0.525576784693285	0.508956392199637	0.55101876808398	0.375287659397263	0.733500612594952	0.420730747413274
cg25009553	0.782340041448845	0.777424624588286	0.753812077631255	0.7069438792582	0.787280175545744	0.791142423718978	0.832928756824198	0.775006141239021	0.824493609904565	0.74533129876034	0.790292121099222	0.260536997053484	0.740849773176348	0.79455517678732	0.731335887635974	0.765868555968408	0.765270152077978	0.260210397484947	0.686682622994556	0.223756847520963	0.749290424304218	0.0814684401839567	0.803864747165218	0.719420163681997	0.250564794504683	0.78125008790164	0.783598684196446	0.747731976233447	0.722115533724594	0.144036532343518	0.755846880089872	0.278774886187006	0.33811198630595	0.789059543485513	0.766374293322203	0.737734086059358	0.772718369345657	0.792819942737116	0.75596594938922	0.787580672539014	0.790222531008828	0.82287535202913	0.790002201113077	0.771293580860752	0.746758567430463	0.756255645073883	0.731652067218125	0.741831273190045	0.263676054278917
cg13789015	0.336148868937152	0.357457671745676	0.293894009242795	0.249313752583637	0.270499358165923	0.427118080531283	0.334222920359194	0.226780529983604	0.446226754248218	0.472840602643444	0.16741447156993	0.417181604710848	0.533310737685048	0.270235031865992	0.514809714039794	0.50975426516571	0.353162935309686	0.398375828628985	0.302116869134411	0.401466819529713	0.162119175034239	0.373317620322046	0.784025666033034	0.377528241657328	0.35072382432914	0.313768748117143	0.233101743859877	0.279367171460837	0.410193880274684	0.324789021023908	0.234812086465602	0.285278307473511	0.286443356620686	0.310582170746914	0.346656499634829	0.29344224078289	0.456136219729585	0.273725333860559	0.164585753028281	0.227664346599285	0.539518600140866	0.352633272378887	0.255042144361577	0.400400804454015	0.418583415845497	0.382063126139926	0.458918931985105	0.155625438624866	0.411168772290469
cg16653991	0.723624050536803	0.679353399080112	0.464638046965942	0.48151912630441	0.425240399550679	0.751458475464665	0.329279467594608	0.239321905592761	0.671590820114478	0.695206315665904	0.294016883996485	0.432897402768276	0.569289694102053	0.467329882190082	0.479587926792444	0.295679089269856	0.728151935668303	0.501614256104647	0.613636586773371	0.721891869332625	0.460238184070209	0.600349176931795	0.615931553222454	0.553328775160231	0.658964334680533	0.426755361768174	0.494611974335568	0.493707345289493	0.555124999717935	0.233231559337009	0.459901432715663	0.671156557994084	0.313375049938727	0.47996382435295	0.692215516749843	0.533264113495491	0.33944095841176	0.513238888862873	0.716890595148971	0.498733964318001	0.277700374165444	0.465359182791944	0.49973164766638	0.479168671645326	0.695063382994698	0.25681247911328	0.691170747430372	0.234046167762308	0.488572028422901
cg21224286	0.437095157301767	0.420109680992173	0.549946169576659	0.425602900110434	0.263215501658346	0.449305128422054	0.425382487190529	0.674753714029363	0.611734166272672	0.573657298622341	0.624981290359051	0.592942111294126	0.596367926905884	0.251087303282457	0.604160317478274	0.369373185952276	0.423977593975577	0.456446369465347	0.64213541768758	0.575670316395088	0.656809873546628	0.427622566673136	0.544270041457672	0.579233184639164	0.445888214918128	0.567281865810639	0.615507150816912	0.621733104127279	0.568554890033267	0.631750231040668	0.585491142771173	0.585833765515937	0.286063426468475	0.625197574332446	0.429664062665561	0.607414200402863	0.428470366749884	0.60862327132089	0.634567848219255	0.588926746350112	0.472129209374092	0.446602418983032	0.616466565775003	0.622803840765928	0.419317168134952	0.626032952391765	0.437608646104756	0.272263479511787	0.283752094356968
cg04453367	0.421059649733122	0.534311678495634	0.508882752045342	0.528273658981454	0.588447573613431	0.530635391494576	0.441442701834254	0.574071393149035	0.524660867882097	0.579388696808047	0.5807267377988	0.576489895102085	0.586791330811458	0.479079670224006	0.442687708381914	0.554125089954407	0.523495054798877	0.667503519855671	0.418650620419232	0.582815296057572	0.357538932081479	0.567175345220634	0.683631806951108	0.512590629002845	0.645266616364806	0.533182379056291	0.465683190006352	0.451517731860445	0.540200444868375	0.499867119112429	0.488771236038041	0.474010183854168	0.539322658768798	0.593324815429366	0.455489681837492	0.542539763978963	0.504948672488065	0.436388928348839	0.517858677500457	0.620459281580044	0.470513143542554	0.526883475914523	0.567140370267766	0.507754036446776	0.528629607148974	0.493353914953848	0.667188993638705	0.515261835362568	0.507634718405836
cg09971646	0.494342752064804	0.683659733592248	0.581042537655319	0.470933182207383	0.507215072729838	0.59832039986018	0.622013680463039	0.519296648933222	0.436994649717758	0.609712493810514	0.755037434179731	0.653808122020638	0.745536789504149	0.397435430856697	0.572424522456105	0.58364332319993	0.689616082383544	0.395057986502244	0.676194411994281	0.526344271095024	0.59347885020527	0.661834555528365	0.334769832975224	0.636598877455636	0.588848434837259	0.694210222646082	0.513184315342384	0.647441872325816	0.686978489768816	0.597661414939544	0.5539967703636	0.612593341040322	0.748168483323213	0.742085523422389	0.571675719831126	0.706872055871348	0.481382611215655	0.589945229579556	0.763663367181743	0.51797002847288	0.567626384232258	0.627875861033131	0.598319239730869	0.574564851398393	0.770005200352237	0.503216250154233	0.637223490080998	0.432075786277983	0.582758409429134
cg10838389	0.418091532953758	0.429126314241321	0.475467156707444	0.47831012299975	0.371680568470273	0.499665275709429	0.453127484798301	0.34251645813462	0.444303499938218	0.443892159750288	0.412458264555872	0.533010815513275	0.384496138462499	0.342099714800623	0.462007541722362	0.392915649091567	0.474191037736112	0.23213981222432	0.471505043536422	0.400458355680035	0.46598392215849	0.458067548941752	0.504659011483642	0.431570042614812	0.425498522306233	0.402063097485879	0.432376442800185	0.38504434945095	0.3982080203217	0.340439194085051	0.381263915161693	0.468305848943863	0.541788148451137	0.472650009368233	0.409252070377081	0.435769075333857	0.419150298035764	0.417018706371013	0.494878386684973	0.402029738564824	0.353947451039631	0.419247445762486	0.342520201240518	0.352862290987602	0.454987668502314	0.484541787718105	0.380773807130844	0.416486013311768	0.507498271717719
cg26963367	0.551594182654554	0.714970169332241	0.537650630984792	0.503984369548531	0.489054802012662	0.677273530011094	0.444446326048175	0.622854056156755	0.588793729345346	0.717088595186808	0.644263996241421	0.701132945557255	0.752541830827927	0.480392421349205	0.648607810472708	0.670596054441463	0.567515170344568	0.351323951483662	0.554005030596678	0.596939354255522	0.572404107428176	0.719722098461153	0.602951334499963	0.540140111370576	0.496642014237831	0.698098113462179	0.513781339155758	0.613859972863797	0.673242447482788	0.59953724115135	0.579948380505894	0.585201020672222	0.609480206419352	0.541646039912207	0.644024227779965	0.527709769867211	0.579947035264761	0.61739061313258	0.663074161124059	0.656669297893167	0.609073654536532	0.615439057588681	0.628602685431081	0.615554651132659	0.627478135549721	0.47912092028193	0.620070355085048	0.585336006066203	0.632034480211263
cg10332116	0.26700624558079	0.347750330415125	0.204221396723155	0.341636468295372	0.42524066878066	0.292494646857418	0.265182962352464	0.320334723263173	0.263941927754883	0.313259794278634	0.286306658710466	0.298762462177125	0.208498225643084	0.287868062651522	0.322338536714863	0.352959378143738	0.308042165637116	0.382317488620511	0.336850742586782	0.300422993377376	0.313452764918953	0.222052413287646	0.364648370244002	0.299660566341742	0.332312610417904	0.32647394254532	0.27704612740598	0.326417767253295	0.31768311553828	0.242635405875052	0.129327883329649	0.185739446078807	0.263902968024032	0.294411773586132	0.290794271221556	0.204407345661674	0.366268853808713	0.292208402267254	0.431750759451408	0.301188931383181	0.279134523152398	0.214817087964317	0.319460210188245	0.257195955056086	0.357042911248055	0.167181545875069	0.218527670200853	0.228909139731618	0.356625906601228
cg20008800	0.12550259111117	0.355082725848088	0.174724757816483	0.107425177475535	0.180066939197724	0.3381694898416	0.318769657331515	0.121706517263447	0.103474687899341	0.0991829307606028	0.10775199872886	0.335739719220804	0.301791969625387	0.0818756210040844	0.250178656736016	0.145069409995901	0.0959072895328653	0.26975783085948	0.103873780334548	0.296479652057274	0.120591785017474	0.292967922636787	0.154128719469354	0.0995001439465365	0.225509533388589	0.117617837806306	0.119845686405769	0.335108002384418	0.294607478821215	0.102581579921761	0.32923564715996	0.105083281844177	0.0986130910290327	0.12138871596851	0.204434142594454	0.233488842574724	0.333929614485981	0.0995961476482758	0.0810554051758928	0.20740546015448	0.1768638544926	0.16676096293057	0.328799254269219	0.277628941803683	0.177455088247986	0.291155612636175	0.267455369926743	0.429331367797266	0.233145298676118
cg03049249	0.507706371785315	0.537052872718832	0.519104105804258	0.439574744655352	0.458764896709668	0.607621426162273	0.615929801013454	0.547357095379574	0.58166985206763	0.50222268125884	0.579467294138228	0.495544313349821	0.355310027007641	0.637738197874645	0.611237875002554	0.465526628704636	0.340845968082297	0.725063812308659	0.670152110653872	0.663273457975163	0.585748987063751	0.5280765794336	0.504768170536786	0.381479887382143	0.459858341410878	0.602844572948398	0.604777201988577	0.506999786835411	0.461024933517964	0.581682356962637	0.565477671426908	0.618336887885732	0.497704838500861	0.662509873347175	0.529885596844853	0.483505227811855	0.460318573830045	0.436111885104449	0.630465222987169	0.590575512677492	0.602776565876501	0.703233830147532	0.498128610770214	0.668238035949835	0.655770128569282	0.440189277574341	0.583805285486154	0.537121774542393	0.494013109047913
cg04657146	0.0729319631576722	0.4605354242162	0.1012423774758	0.41528099147235	0.429387513210427	0.445551591629608	0.0802181741098722	0.0952064276829028	0.0876462176305676	0.866151957959399	0.0776368772778948	0.0769068324333141	0.111218395979131	0.415818207733691	0.433705914537108	0.466769271739679	0.450271952287639	0.106199702087837	0.408918066680495	0.861711042416775	0.856869812977236	0.0762665581166573	0.1036582394994	0.426354432803057	0.421673882129683	0.0769114371390963	0.837752265559752	0.423702324890446	0.42527359397827	0.408702427600402	0.0813468273005816	0.865708211998632	0.419953514113834	0.403212339261624	0.424834190377248	0.0641715804556656	0.409226424716206	0.427532135828832	0.867592125571596	0.0879046741695275	0.417777578524479	0.0824931427194188	0.407557115716586	0.421675235409412	0.0914968447850324	0.824367286632546	0.428278873680719	0.112896836392671	0.428659194439244
cg23899408	0.130452474078675	0.446789453334873	0.171942249848802	0.439259472762018	0.451107452938154	0.484242953693425	0.126343288623471	0.117023475341031	0.127785211823446	0.781683469359514	0.141789867407907	0.155120982745356	0.183863347900587	0.464633242093145	0.428812667190297	0.513142313453874	0.481731563618469	0.115415271467058	0.421447873425784	0.783306347735682	0.732699501729147	0.156398610133835	0.16802191004263	0.469866193504183	0.450480833373472	0.191958709307868	0.75893136365818	0.413987280723125	0.471006772091079	0.439818392731269	0.156167975891831	0.747389921346305	0.411334917256461	0.42530803723913	0.419301968086258	0.156684806717462	0.447564559465715	0.386124849162597	0.741384801309908	0.146420613244324	0.442488840671289	0.170555911898364	0.443717346561824	0.442720806896177	0.173505329382588	0.745248539872154	0.463510991453436	0.160412996459849	0.448576713615383
cg20381372	0.245910595204233	0.284032649521238	0.325741418313888	0.350646471753305	0.827006587845517	0.152636336762192	0.171800873581475	0.780581084840313	0.778236983551656	0.812764739036943	0.813972029113983	0.242461047700516	0.831193749199264	0.78814362102407	0.144344567427633	0.816493296580216	0.802586761488691	0.858487575190774	0.804246367219507	0.87703702850911	0.849305735254998	0.242919261088844	0.844553182908009	0.853274809160305	0.189334478156586	0.815419608066103	0.832375807121003	0.156628702654895	0.83065180426979	0.831270366316087	0.814767279026326	0.82636030590352	0.182618591279348	0.225399736483382	0.294558388138071	0.848775563601796	0.138981184947958	0.220915780138809	0.812393703244294	0.844412831982102	0.848615237589101	0.870510374582274	0.12817578393225	0.250311330424244	0.865907759796992	0.841674380329268	0.854250157953051	0.191616901662847	0.821816033313686
cg25925710	0.844951275046732	0.824683425073795	0.874344775090746	0.857538793842477	0.878016089768176	0.862891084111476	0.530971601359013	0.489325437464499	0.855722387896404	0.860890038938759	0.818958887535158	0.855245772494835	0.84526543990259	0.751110009820445	0.863936662559949	0.535258070024429	0.82157232638305	0.505013419870108	0.848330106386497	0.843742926333974	0.84792681378739	0.566772530972294	0.6781405501291	0.849655020632329	0.81826442255746	0.861453403448575	0.822770463695211	0.828124111195005	0.181860600155445	0.809508653332628	0.841056587955897	0.827519278760398	0.86189054319017	0.539582506960071	0.844215033395948	0.876440124811903	0.805594474880824	0.542635955393938	0.772513265779545	0.847440222809663	0.802565759941838	0.855081367619394	0.820641332497754	0.841291925122598	0.171392806353925	0.832835977269863	0.818653438263461	0.844082977838251	0.849065997932242
cg17782550	0.584422921044628	0.408655095666309	0.275975041393267	0.484485398191744	0.51455349663046	0.406656039214106	0.516449484054936	0.526132834035204	0.509034670147634	0.444925256352181	0.612698681585341	0.47864378870655	0.394464140979677	0.613016903567763	0.4271113793108	0.323854644673199	0.507267701196904	0.469797219408645	0.660557509675488	0.400938411961402	0.425913735701556	0.405724485538107	0.489917254136982	0.450482875400932	0.537847638819612	0.455400100357153	0.564119521522445	0.490655155526672	0.358020018897949	0.489311673309611	0.388281351247213	0.465087658229414	0.39017918809817	0.533867292633371	0.524069538474384	0.37641419889062	0.499845789440115	0.450899421905007	0.487398722531046	0.480412066715563	0.578540550360192	0.487930457763513	0.526276824371918	0.438364643134858	0.429590800693303	0.510249199941012	0.47376484065381	0.49373644180557	0.466462720255193
cg08477332	0.828857863751051	0.115508008353097	0.0927745732807585	0.824225164555741	0.797496893300462	0.0864581839171438	0.0938087859050395	0.11032296071321	0.507083530732025	0.546520609779506	0.104992895562046	0.831323809155107	0.576155757995348	0.507575754745843	0.509865809672833	0.0880153372933666	0.53841666808992	0.494662438348143	0.500881121377088	0.57372332601726	0.773061840622033	0.52504082933856	0.589819633400669	0.579120269931718	0.554488186175454	0.829736705871668	0.542854392736761	0.792858944960668	0.56245567949776	0.506282606228508	0.540486051358799	0.0925621813086763	0.0808668885180809	0.819339768996717	0.0979820943375072	0.808607605715914	0.0936746036826301	0.81121022221061	0.829621992283553	0.0884098388942943	0.51755407649594	0.530097115470399	0.540093910583884	0.522468105495067	0.119217117108786	0.753321394375084	0.126417196524392	0.808375654613114	0.0940415994934838
cg06494592	0.0709158492422903	0.198046280608697	0.2613845894819	0.240986173249035	0.0515007471686989	0.576093606742029	0.0463389428592217	0.347858009342402	0.0580853755449647	0.54235361355453	0.199238942711056	0.0570339233994229	0.0630331949899177	0.431752599992508	0.0390191421985996	0.0468294371335145	0.404692179718799	0.0528176497132113	0.0494009650179881	0.0382826815496905	0.180711328896292	0.195213148608256	0.387144456342269	0.211118340585175	0.212373119927642	0.0560898222221395	0.189459879336122	0.198676252382473	0.06002120673123	0.365754201874177	0.0407182613822299	0.228160102495704	0.0450165731474636	0.0518258871629114	0.269855881005167	0.217312873550553	0.239090306824081	0.0334274453622019	0.278852316915412	0.223746455019374	0.0451786232518162	0.222422528065152	0.250055819593351	0.0441457567533443	0.0450778366936522	0.0572604004070495	0.0485791196891659	0.0449464909486313	0.254125419110726
cg04553112	0.0588128040862729	0.317255200066745	0.300142207628817	0.249548006492974	0.0711613637346967	0.441503054275709	0.0536260362777019	0.377784695763259	0.080842058696129	0.459915320961966	0.297104126095586	0.0683300211187819	0.0735122733656524	0.366375360273341	0.0596761949213594	0.0840433452439847	0.386527982014306	0.0731144585757007	0.072396082080836	0.0764198627661005	0.212499334182239	0.237468473729569	0.301313994368286	0.296570331615732	0.308462449132557	0.0640414120735183	0.247615450084359	0.261054692041168	0.0797021002964352	0.375774686736982	0.0582771738612553	0.344754071570892	0.0592765215214529	0.0808274539620396	0.364351895900059	0.252370745294303	0.221709548029239	0.0523397432658512	0.35944258540538	0.301965654893933	0.0615326777173884	0.278748356617024	0.246580130686091	0.0638214037409452	0.0652201900036005	0.0862941629549562	0.0701629260276322	0.0760898411218891	0.311429155767704
cg17250082	0.153084370831546	0.232069913146308	0.136066299205616	0.130662237795043	0.263246401951029	0.275905966893582	0.16727243941039	0.425280025332995	0.241527568833311	0.243735006711649	0.134017642618691	0.122485166274663	0.160030626947733	0.204481389020141	0.179167479121066	0.245944526089518	0.473353449828568	0.135036066484229	0.147184549545366	0.120595872002557	0.23951140335311	0.497275790342443	0.562945169590249	0.189162299421292	0.45306142452068	0.161001379199259	0.251265223541612	0.105321452490675	0.312433207252206	0.134176006495368	0.114180145915733	0.293688257158664	0.379625067674779	0.197497447034411	0.329284176072634	0.510698256167086	0.132162753848785	0.180562043224639	0.290036550193384	0.158346859473082	0.320487888615183	0.130063764353599	0.436764863052006	0.131717217115289	0.23108560406391	0.266177054281195	0.219917281534874	0.206526339561483	0.20612443365259
cg08762424	0.152660409586775	0.250330776348225	0.101415535714375	0.144725573626108	0.396225576479648	0.292267513158462	0.1908214252056	0.57187905398541	0.304524756526	0.237296832280666	0.154730013075008	0.136270082612918	0.0971377473855047	0.284161024157047	0.199547655576455	0.155602542640372	0.591435640400517	0.143847630107048	0.134380503103228	0.113003759827613	0.26414533198148	0.635766400323754	0.600986786976334	0.20255600812698	0.610877402550562	0.125959256471838	0.310023734246525	0.117318792969599	0.288989987653217	0.167090092447913	0.103835525126668	0.378350740171994	0.401607532935964	0.262103990663404	0.420160922499652	0.591909542444315	0.152517330167206	0.231440798967876	0.348223944629481	0.23586006785225	0.396893674024284	0.156160783220929	0.580007593405398	0.162178212372409	0.223120712436559	0.374359363822671	0.287503586010421	0.269362860654817	0.236857194569874
cg19432846	0.549776187973847	0.324777902890768	0.281269841269841	0.288048167452713	0.826281612369133	0.630878425140058	0.312133667472795	0.332244089334689	0.251889638739637	0.312606151104261	0.555666314073829	0.303980954559178	0.26714853577618	0.24631200431024	0.309483350155913	0.317660191163886	0.29594562299287	0.278109546368256	0.244479186118622	0.603809267196472	0.573705295996715	0.298659022048631	0.231736276560959	0.324940948722061	0.54235864588208	0.534732921754347	0.266893734140616	0.574386909670006	0.534634695782623	0.26790170038235	0.754406544746028	0.293464458692963	0.262457965195988	0.532319504304263	0.584310676726983	0.593325353619869	0.273849715668448	0.569299786577847	0.531130180560505	0.53753666179482	0.513941845571596	0.272837188707242	0.288143218118084	0.298609190714395	0.274536823225295	0.808751252571783	0.548818023562174	0.289778208342137	0.273023943275964
cg17975832	0.448064817163714	0.551963018400223	0.885579456260271	0.625027501596142	0.521965033937176	0.377707563521719	0.473736577763727	0.513102729084937	0.483242243945085	0.524859089761925	0.515543583160893	0.750581050280772	0.787873289347808	0.475818937777552	0.479954051759015	0.710650231925478	0.674060903356823	0.628266712485119	0.393206266439586	0.86197676717682	0.716896870421061	0.704152743676768	0.334350934674564	0.715378496148043	0.530862339088721	0.667386944616913	0.53904432506055	0.443917813643446	0.68913815319118	0.542850141988667	0.433594060057104	0.553813316501532	0.46082690786191	0.455189091713506	0.50018793801683	0.632425054473275	0.614614422557631	0.680361961163646	0.541210296123513	0.484728256560251	0.406305260206665	0.494794943844437	0.618023006897069	0.533079189985671	0.69986500896159	0.646124806019167	0.536659409578715	0.532358628779685	0.520394656085885
cg26913058	0.841165705499605	0.843196566786469	0.856759469788325	0.838881300663499	0.804336626295873	0.847262942174972	0.619505910341623	0.827690210904191	0.870715575895375	0.431374040105536	0.852885425955254	0.507495786321131	0.878313605168884	0.857135179396963	0.816680081173972	0.828250657794576	0.870753114166077	0.740988259954542	0.820712305007816	0.178669308879318	0.873302694739788	0.826187163561414	0.808103216632052	0.854916947934733	0.832727593701646	0.866890871555973	0.512062950750216	0.804171777756977	0.792353711258621	0.871616290476655	0.703484330866027	0.826697798595442	0.811936004857445	0.812877969267616	0.869487991853631	0.868396327180034	0.87756480104329	0.861347202256462	0.48621038540762	0.885431463562001	0.836490653755791	0.82839927247579	0.855797916421636	0.849426983036168	0.850707917263604	0.851369257972472	0.825540047262835	0.836143841560002	0.823078303356786
cg12437481	0.725541401917379	0.818496656723792	0.740637903658409	0.81050209579001	0.818935623019883	0.788652366457814	0.591131940641576	0.717211695168904	0.817205714878768	0.506904805184223	0.772129553893274	0.590343287947936	0.852288734690384	0.80114920199805	0.701712879753279	0.727886192318639	0.740060377403717	0.772413641927394	0.754020477427932	0.135920801180633	0.834363011130944	0.741773126888528	0.673368009912582	0.832766161336451	0.789336385012943	0.723676645707161	0.569489017938562	0.753281563043843	0.792878145142732	0.847805489402677	0.507317186398761	0.782957180169108	0.789961314631076	0.745798521305886	0.859659704487041	0.770706021026747	0.810899704708959	0.80684796538545	0.54020600657225	0.822478171949191	0.800279635924992	0.856047331987122	0.774579007270522	0.759588076163989	0.72742914932148	0.754308515810783	0.811391683499398	0.728353885534051	0.856766434793249
cg02219949	0.501594388714763	0.555780860656988	0.586420305446891	0.48491598658446	0.474133022721176	0.517072083742235	0.501959024574292	0.500769764449143	0.489942514326803	0.539903626396725	0.802405001310775	0.54301769233356	0.825289595398399	0.498452454721173	0.510020310034804	0.440792264391898	0.794492333156656	0.432802471393056	0.476970698331245	0.8111066204795	0.521715458397559	0.514567040184044	0.32891285430113	0.83142249946312	0.504399926848159	0.837612721842182	0.460043513680372	0.519123771489345	0.542077644749755	0.492603385852252	0.524647337312339	0.513847654860157	0.53288646676905	0.80893900560665	0.537453282630457	0.822090708923431	0.826774787627802	0.820045695111009	0.523602765871687	0.474826000251773	0.454405911592083	0.502864548391622	0.429909030569039	0.835911979576015	0.463368174717641	0.435036684026036	0.852687777135557	0.493341295485785	0.453943690062731
cg08835041	0.215301722706104	0.852536554238416	0.820785100690044	0.820663936283197	0.801533084675988	0.816510566851863	0.817180341368723	0.862613132823382	0.770069279120718	0.81659604244466	0.744613169556071	0.834008053995062	0.871325031068315	0.353447336891406	0.865857170282204	0.896434534260141	0.830567018895056	0.437652552715438	0.366691133422462	0.518600156881992	0.824134817816957	0.715235619550989	0.863017210958194	0.795819312759318	0.782390710095895	0.819064876197282	0.790401568989207	0.75714384427624	0.431256888281771	0.831770280789647	0.882026194848	0.850225313518678	0.425985000842093	0.77517310372885	0.755462557010222	0.816923640003015	0.827417966998172	0.812317507412491	0.843754487206852	0.862166204772489	0.846316874443268	0.775470237785525	0.73723839010721	0.863382486594712	0.856344425204729	0.753406632484432	0.814264089442817	0.860973408928523	0.865800281147232
cg10044179	0.592529086841538	0.252471826823316	0.514478369119744	0.43695699060207	0.648614659063298	0.797725891841212	0.51815522637237	0.576463079293396	0.528353355831319	0.410751021963259	0.580221465437815	0.252775700149476	0.544520908875536	0.716370439385398	0.37131462736077	0.696893209502145	0.296301436382399	0.540531851779728	0.645919671348535	0.500484621289959	0.610680137386657	0.390733726787981	0.837711358950025	0.527890550499972	0.141344899786434	0.854752861421636	0.436613586657786	0.816151769715311	0.510246066967702	0.585195813464891	0.698193530652112	0.399059042180571	0.294937997213401	0.614856460186634	0.589325419893977	0.305492885182247	0.306031114690275	0.354613373317929	0.490435420760783	0.711553890478969	0.57257278663721	0.565983311898904	0.405398637204104	0.785959439517933	0.785879384496743	0.533359657829514	0.36490444562669	0.405835747639541	0.31503561313078
cg17519938	0.607644486585718	0.481245865734894	0.659512878130383	0.565300969430039	0.426935130845076	0.608883088808474	0.475558863757897	0.687998890215544	0.680780795083853	0.709723015451244	0.616173633730171	0.604735178739406	0.57217273073502	0.634358406497416	0.632681321184642	0.52001121410089	0.475020558140503	0.319034924082117	0.530662680792412	0.699251261640628	0.573425533613294	0.603616145606994	0.712735562537964	0.639375380683137	0.650946714361043	0.652238985459714	0.481787546557534	0.680946099289925	0.538699804983283	0.558185043139758	0.533938366868249	0.642876284139079	0.510793332675322	0.560341543084206	0.707757824316067	0.515104304431395	0.582697160174383	0.682013885683768	0.501883507650461	0.52708974256022	0.499837053596912	0.667816225482292	0.521699233509662	0.644321797066133	0.663912644237684	0.577752920002961	0.655696184114968	0.522174162726195	0.667487953663699
cg03306615	0.637457317618109	0.680477719049749	0.684798480086395	0.803109508510476	0.683404507263911	0.615458629197246	0.595860006428447	0.846000849996308	0.70902651479205	0.702511166698441	0.654570715671478	0.691352289244483	0.689168956252931	0.629715487375477	0.720200283981501	0.70297677261211	0.701651520721128	0.474322823722586	0.744099944625747	0.642255400231211	0.637061112278178	0.65909028505347	0.530084537085963	0.744275815233985	0.723979837949193	0.641362904349516	0.715397996915181	0.592125577190843	0.718440374542503	0.699784629332442	0.688167755389304	0.747934911956184	0.737639950147133	0.806029867252641	0.708258279170196	0.64320032804785	0.647767484427182	0.672115447495496	0.700776397493349	0.655815601404853	0.697678310158079	0.75956605785729	0.652553902645024	0.709344533817531	0.73454684587879	0.73383996154903	0.635864708284399	0.667012469093127	0.758371838808475
cg26051413	0.5102182746596	0.563740575741309	0.531462677510658	0.685636650430038	0.576574102898395	0.532559006456472	0.476274022480928	0.783379032725051	0.593983396203232	0.606958419050059	0.482812270315384	0.524034047787767	0.631374650689808	0.515230755236449	0.624224654231631	0.650131253361851	0.607129957442104	0.418273432534776	0.662489020180202	0.549885058320253	0.516891537630084	0.584552934667847	0.627036926943972	0.657487000689677	0.632836021287777	0.57472990269408	0.702135606268183	0.477802464940424	0.65231753549464	0.631375028703164	0.60275261720626	0.662044127734787	0.636851677547998	0.739887428970577	0.604371927460652	0.469522775765928	0.481950238101255	0.567083318445887	0.584642653398796	0.56401262745093	0.578773146794307	0.750115984642507	0.586491414120919	0.60412989642584	0.635271571810382	0.724796261673261	0.574461864964164	0.579387268743772	0.677872158304368
cg15971518	0.277401551676691	0.584186269628843	0.603702260189901	0.290733171505398	0.336422756994152	0.307259140934607	0.312970957351546	0.339409409647518	0.563689350069779	0.771521675637335	0.553984935541545	0.345581246867914	0.57944468255359	0.550217971088922	0.334555962773058	0.34489328058221	0.527333160701425	0.830351139652428	0.543558124028321	0.381425199424734	0.365805532210326	0.548520129899891	0.480722714088231	0.323799073186754	0.53544250124006	0.382904345873193	0.546431207200876	0.588248448547475	0.548936512296263	0.311474166783582	0.307487897761805	0.350800214981268	0.401509132024449	0.372477542038799	0.264189857935023	0.512724406355294	0.763573516744251	0.815506968137245	0.555402676944969	0.78270661375592	0.20979990413621	0.748406717464443	0.563386341901169	0.558525910455847	0.736850847557587	0.368310293940489	0.718821598860611	0.523768107009272	0.513726072506365
cg27630820	0.518945670041228	0.553558549788718	0.604793765625341	0.618835184597515	0.835201610820409	0.888290712288514	0.586474429407425	0.617022879111327	0.825206471177394	0.709082048634241	0.669313743197315	0.561224546414406	0.603421458111723	0.839778276973843	0.621498555518972	0.718596800588185	0.609087821171463	0.506504631349197	0.594791555977695	0.652143942603065	0.80129094217349	0.83048605960145	0.738259347985504	0.804378571087758	0.357915263860121	0.556339484928576	0.587525671618475	0.708315043351433	0.625921892158841	0.691294958630617	0.657517249247534	0.431729171726388	0.60820746043737	0.696475579689996	0.539675641240965	0.744351108700367	0.799934386352361	0.643420624987034	0.6712207219892	0.616887270133775	0.616325840774526	0.591492926630667	0.608464001476134	0.846926217619736	0.766230691481549	0.612951015133197	0.815345357587124	0.794321215214414	0.624060716452081
cg19424457	0.583193894192104	0.502376161390417	0.626208796872524	0.677379786556562	0.918932163951712	0.949970261463156	0.586148838047941	0.664559615828967	0.882187176435793	0.720136919052692	0.704016636233158	0.55055061487444	0.606293528881744	0.91823271254647	0.641414672348074	0.725241379216951	0.5728173409372	0.551108717105691	0.676504464642239	0.67548993436004	0.90781381786388	0.91166166025536	0.674065615252685	0.869837560522391	0.310616282249702	0.452916565359167	0.594696067340234	0.74806486962157	0.565377761626563	0.718187928107863	0.73060673534496	0.353811340777131	0.594176954740706	0.702626842961624	0.536905140995521	0.793641484552148	0.86269345287564	0.680217314034182	0.677424966629413	0.628286895317706	0.634219576231836	0.629786983368838	0.577553253599201	0.91916644638118	0.712656040224974	0.625770931343222	0.899673776855421	0.887134267486607	0.611343797047222
cg11931211	0.528697588451435	0.369478117947427	0.638891354303914	0.682304907462048	0.869474889073194	0.895695040224621	0.528765643552379	0.725348613311017	0.880362502395665	0.67901122563222	0.627707204893084	0.567915407216523	0.550029804894615	0.881154037869085	0.65535633825429	0.67050590123777	0.478702422626045	0.824880024069144	0.686023728313838	0.637239410703535	0.836440933563105	0.924289704206175	0.624646811908078	0.828938351126679	0.243316953696861	0.394941565768293	0.551870220697114	0.693458240523937	0.408882689353381	0.727570157405736	0.698155901963404	0.22766771658643	0.574691424850814	0.675183766902524	0.472634456832377	0.760498375973719	0.841450988954339	0.683115512309101	0.661786768585567	0.569887076866043	0.509848381175356	0.612637114760917	0.618283753044413	0.903042759895956	0.716688514635257	0.645055950416867	0.867693482525564	0.8391530024957	0.547142352586176
cg26168643	0.546297688961067	0.467100197902106	0.613629143808736	0.51709148843302	0.497993021626181	0.650937292490126	0.670234426442581	0.544517432046968	0.36666475874306	0.521051588619445	0.607697566436399	0.602567182323603	0.678103656916936	0.530194393487629	0.522211542457283	0.590585455757836	0.565935547871228	0.489411609089318	0.720296855041788	0.586663822170967	0.559798255664019	0.656927762762775	0.631341506879169	0.643916801775346	0.593862299032926	0.587077801791556	0.644313927584956	0.595768167020832	0.7087133999433	0.550975265820137	0.420332793201864	0.564658326804363	0.542791153991972	0.793649337369731	0.460444110192134	0.702319799463235	0.60352028560407	0.543801164827109	0.560246037937583	0.393859564269719	0.471146377584573	0.583914852829842	0.474206350234441	0.649214111284231	0.666203731197947	0.622012773257426	0.499253403957075	0.508975131559408	0.783818869287653
cg15111296	0.244541286577539	0.15647791501583	0.133903747320334	0.188113496793279	0.384460724686917	0.230283652837335	0.437601167116066	0.235252420855918	0.35649496773732	0.185698462252607	0.233965447817	0.384716365639996	0.295717768927616	0.42971982869821	0.40837657740131	0.213436512113113	0.154567714135457	0.323599577061923	0.563292403096272	0.326430266969225	0.364272545014195	0.199209056913068	0.182734555829311	0.12258375161625	0.50131219886777	0.147595481526635	0.456847681931082	0.384617526826401	0.160793491997155	0.200433298597307	0.127394899480939	0.26020541882396	0.467941127996947	0.165544457614377	0.197874197959398	0.204432338183327	0.159383317646218	0.168365043728444	0.294763494428832	0.505434175726176	0.225984323684309	0.201700493288107	0.214840583677799	0.400230742668032	0.139477621883103	0.33233037391399	0.196432330006404	0.199933019235525	0.196655052127296
cg12892701	0.6229248317349	0.765631870968889	0.570800786896705	0.497330844765932	0.489285006623594	0.750874828232994	0.60390848759724	0.563742892303081	0.519764660214952	0.742675361616319	0.632754422894076	0.616890869890402	0.754911816347389	0.51669142930348	0.64541460602074	0.603707562270821	0.645702452065287	0.457376860328052	0.493612736696662	0.696902777831138	0.666473848915241	0.597729709150294	0.665114329378465	0.590415460473337	0.535623478870579	0.630851939527919	0.517135297096804	0.677628222002373	0.706726719813493	0.537027464620595	0.531566504760696	0.70497575688947	0.605675065227565	0.56518018476743	0.57521919367612	0.603433039789995	0.658364000578859	0.684987774492445	0.613535508480904	0.669384379028532	0.502588481840868	0.663940780474067	0.56357944975552	0.609385452310203	0.585842304507275	0.550338668059005	0.573182670035159	0.61906713975489	0.630038694687223
cg04364695	0.172549337328049	0.57133393763951	0.370685847083413	0.416888505621776	0.354953247668912	0.50475354150679	0.31275720826116	0.505201995958136	0.308080775722577	0.378773004240395	0.165632407097422	0.16645249706009	0.335417497336226	0.416538739492602	0.141069183340913	0.549781317898139	0.508821188148175	0.293687139113261	0.335866631898423	0.472866017357881	0.421851070452592	0.54797614051474	0.145684925632636	0.616699827011223	0.441943698345948	0.559453058689407	0.494382656837932	0.34919682516211	0.446717266106703	0.414809352231708	0.509606127281581	0.495153032909931	0.543164270803898	0.435125258255644	0.420811150748129	0.460993016196775	0.389112960308043	0.541986389593041	0.152485862626963	0.43727627159125	0.490331890954429	0.461309651956573	0.309213868875523	0.608692807452494	0.604789013086397	0.472863665826845	0.46013554817633	0.509277135235185	0.572894431733673
cg00817464	0.757342439263557	0.9120746873482	0.898584837414548	0.898428159001434	0.729971699671258	0.612520611705434	0.529670824594849	0.726159303944705	0.605430210029978	0.926733907130726	0.726833692445858	0.493654064290231	0.885703545467584	0.910318376844875	0.898800381544892	0.728396527146401	0.904772058784135	0.663691452760078	0.776016803946952	0.736253783650807	0.491175693374296	0.638621979025722	0.835837232474397	0.712759049394493	0.895564055404548	0.751893226069768	0.580993537027665	0.906509153960584	0.891941483420599	0.729522523861951	0.889533045250623	0.674290915574459	0.675669461042488	0.752457786775597	0.728839700053572	0.907977182548842	0.688808893251733	0.881414986112426	0.728284015865938	0.876906490971004	0.731662505650904	0.903296449116943	0.745638239557165	0.705714412820041	0.729548658077268	0.742054800288798	0.721751203870628	0.72654457252613	0.764875003011828
cg22190077	0.352602448012899	0.46543748918766	0.883764529122405	0.446009684731094	0.431553887748746	0.264343734110828	0.398748892712465	0.351053172266367	0.291754206769632	0.397372868925713	0.443599106835838	0.629496999369114	0.722279057953631	0.329061611183545	0.367585038460554	0.693504385661993	0.612032087394532	0.508448296703126	0.361354534352168	0.871655712802501	0.651936725486186	0.613907414581594	0.270498508911959	0.710767266878482	0.341544027504103	0.689548993941003	0.316427861584328	0.364497037261748	0.743912192600754	0.500252540160445	0.360175831574995	0.469453944322994	0.354544369728172	0.383089344100358	0.367134143210311	0.586728780462677	0.536655427025497	0.61034532571087	0.415597632421332	0.370888189056666	0.301952718278229	0.40289829187565	0.46274267857018	0.357042620114917	0.66069942842668	0.559695746930239	0.339533666900177	0.408656679619094	0.411105286351893
cg04244433	0.261151500361914	0.330162627242266	0.104125692405103	0.247714778564287	0.25751680792414	0.344628098859214	0.227516811072321	0.423133484979012	0.245250680993762	0.364363918198752	0.392564371811794	0.157423166998302	0.161052984104792	0.385749086378846	0.37947808977653	0.160051355863723	0.388122200642081	0.198668988902939	0.295744188429231	0.312407668123416	0.361982926889519	0.208635371106154	0.233732064490216	0.353184892806947	0.446941054231675	0.30833463586278	0.435367244899985	0.187046600811711	0.210622401087092	0.25285524019551	0.238741285010285	0.219002380812703	0.400866941330544	0.428281591993868	0.184822807395123	0.216623310629151	0.172237259687182	0.208892375655098	0.213005902298551	0.222731577210226	0.28684517572998	0.174967762389369	0.377960408478154	0.222594880810206	0.296581132019638	0.220240452297404	0.212281863382512	0.397283924325318	0.230450728793386
cg11655627	0.336814918656514	0.37362300255134	0.151279473838505	0.296987807148846	0.324405551038179	0.367727860553236	0.267830434040075	0.505673016282178	0.337633492812595	0.342345704999418	0.412024900274452	0.25220933889582	0.208450567714922	0.42658786213036	0.439757580513133	0.207948111625252	0.397184366740251	0.324407412508092	0.39877653085738	0.328116896162604	0.424091499651553	0.278698116147276	0.353814184805281	0.393533669481019	0.459606552018704	0.35576250813068	0.493216068884835	0.255289908476679	0.248475235632663	0.341711791107039	0.280497707406199	0.275450487150628	0.419576948700369	0.499510425736245	0.234018036033846	0.256892505430887	0.246620923935486	0.292286113570529	0.306303322558423	0.296029846067799	0.343600127904379	0.248070338688099	0.466218529868004	0.279348329048651	0.331497847418758	0.336582819765349	0.300189815525549	0.406951462496973	0.31036054452265
cg04413036	0.210588376935171	0.273789396418491	0.0727333804091258	0.0713640131996034	0.310928315300224	0.296284549340735	0.0851702304980525	0.206909945125064	0.289025306550022	0.354304340617747	0.225899621892581	0.252333416202572	0.373939683881486	0.213771528284926	0.0792287737245456	0.0861974268014165	0.41438463954695	0.296556637625457	0.069059661862873	0.384868012018062	0.26652868938641	0.23676068752441	0.355058577916916	0.262043970334774	0.335160159917076	0.393578922672127	0.23397712569753	0.264384569386406	0.0646754394730317	0.0782534696752643	0.235635545760017	0.0722550514004631	0.24140480417661	0.214094260021586	0.0733944461172	0.339686434096171	0.0943701904371525	0.0885528830744803	0.0866458752122096	0.385562497265731	0.221911714888583	0.079441642029675	0.225112935172096	0.248561551488587	0.25589379277058	0.303771426484619	0.237374997350887	0.313895342480977	0.227060900513891
cg05690441	0.480093079213488	0.635949562735413	0.498786651704478	0.454605261452787	0.428749866380536	0.568927661750328	0.523456021280267	0.560656920856239	0.508518400956572	0.575641644092666	0.514897675126777	0.619224721476508	0.674109277167623	0.43261867336452	0.554207509328655	0.601011441936911	0.523963777411508	0.330980044507159	0.470429823541178	0.651613659767305	0.565352980306699	0.557424466136867	0.777358362774263	0.585389121801037	0.460737997957099	0.492038786732851	0.469892506698278	0.560420942056131	0.569879133873084	0.512132057151983	0.592299202017498	0.534589178903431	0.568757511019889	0.486532029359204	0.504355916762259	0.561331559094876	0.516021899309726	0.504179071119528	0.552161828806025	0.558703876253176	0.455557274094425	0.515920431208385	0.605214872252837	0.581804352209215	0.562251302457234	0.506317100084656	0.524663821257706	0.547398405874146	0.575900508815852
cg18822299	0.438707550198127	0.53082490523344	0.530062901257926	0.252087860943767	0.177689665668457	0.55226042257464	0.24470053583558	0.2208733053169	0.382869348736713	0.595564474547862	0.42631120635463	0.648152389536172	0.450370901719128	0.364813917454848	0.392594965001586	0.216794660880057	0.452403256108948	0.170424232906522	0.184574627139391	0.459346147665811	0.470097384672779	0.517242778634159	0.207385864220979	0.273110992481067	0.596270468098434	0.492701361513142	0.713899692704228	0.585859032731406	0.248040657114178	0.439802910781659	0.227113014378412	0.480178088707673	0.607207285944533	0.681790882749469	0.449135826272206	0.245822174969311	0.239355646790176	0.464763871986218	0.196884107591394	0.300802275654495	0.456994974282088	0.258968714280872	0.454998578259134	0.455410812525863	0.521527456101389	0.563514071156863	0.451231351714492	0.431683338410117	0.433870746436751
cg13861644	0.574903044012566	0.547797114061026	0.656611450810471	0.706234500034976	0.899484553998443	0.895647838632379	0.532212434175613	0.598200201675194	0.859374062186306	0.701473584164808	0.767311878739928	0.554920223013177	0.643425944071757	0.903313544259022	0.556195278074477	0.703617549165217	0.573381420665196	0.383614951071818	0.6576753867968	0.696210644982203	0.850821390659637	0.924132735721407	0.605293431803416	0.815433753518781	0.378151697958111	0.515235360225477	0.60812358367635	0.693205194189423	0.56760274819972	0.709515576727147	0.666775225991896	0.419900508665829	0.543630295268375	0.710158669301849	0.595936971790061	0.763627272555771	0.826777740842464	0.623872269317116	0.681296880755187	0.654843055502469	0.636907238965608	0.570221142058501	0.586603309773075	0.88261772683952	0.735303459355665	0.699257869460836	0.885842918762352	0.822531055940175	0.656722197395704
cg15011409	0.201770858799002	0.312291171962004	0.341244980175668	0.281388052657475	0.306413211663725	0.335413328075649	0.229934379393769	0.381166600786001	0.412670225497606	0.327736506420918	0.287194777734815	0.297974682359593	0.345732923599292	0.387747557924185	0.280429022505034	0.26119379884561	0.309201229837805	0.217219188834983	0.353776286543618	0.355808437207017	0.315883635296585	0.327790460241308	0.267495996041984	0.38301310746504	0.383362976502962	0.311433022004292	0.357809452157895	0.256451825842037	0.347202343769427	0.453083784682474	0.398067039346557	0.347059824712448	0.351576828148659	0.357226286771345	0.357878259063457	0.274070728614782	0.276578163707214	0.301135943100635	0.433554174689885	0.381067647211085	0.368043967724895	0.295294576145441	0.313902052221194	0.368745908095368	0.298890019175412	0.416069034178918	0.368728449491938	0.341690983591451	0.319373033959134
cg13546858	0.482520671335119	0.423015216550495	0.266459181138481	0.401256253415573	0.453778406682518	0.493404015487125	0.366748480545148	0.384583768323699	0.36453690878368	0.729835287176529	0.415726072281667	0.434275977684338	0.489143882846337	0.306698552883905	0.373516370747575	0.812841769855878	0.37926155705751	0.352540996637114	0.317263153026464	0.539695679166984	0.365527583293846	0.520438072586769	0.331165581884028	0.479995611026346	0.423129453151127	0.430718780503238	0.321488899440782	0.355923948088373	0.531657693887229	0.641509387974149	0.420776242991348	0.46148992534057	0.604951336706948	0.411117136468416	0.448894294743396	0.700377820745097	0.540976827393599	0.388530252689801	0.406041086848019	0.614252549649328	0.306702492522481	0.461523199698935	0.446518938821475	0.286839593113204	0.538709493622281	0.454152118260769	0.816892298546994	0.695757001082569	0.490858363184183
cg02769477	0.539431088805253	0.459223718354284	0.499585930897168	0.480634548331135	0.619841105695542	0.120177429518667	0.350146921532118	0.539685981445616	0.681357315020596	0.497873352101766	0.545223884119782	0.51780590082405	0.429609432744616	0.620901825585968	0.539410019906933	0.475496413653055	0.507052368195502	0.744399782876472	0.652569477532349	0.539315313990308	0.669424184357024	0.558175729825924	0.291461292614597	0.586509002780987	0.484487458195336	0.496398692001117	0.752382631818814	0.686609087929568	0.5331553467819	0.806411537003737	0.506982667182311	0.42033668854707	0.705738990236816	0.682946530902336	0.50746861426719	0.473848708416805	0.549845386665515	0.689717541062988	0.0906571571962453	0.547188794186552	0.675567371687399	0.595586484117109	0.518527848067408	0.462345054420453	0.511126930512078	0.556360705386563	0.569202129663793	0.510455312613112	0.653503399597812
cg10417901	0.422850735883925	0.365446298470764	0.431521243581579	0.464004091050101	0.350843534776937	0.354220429162496	0.392375979901777	0.499277182704953	0.382884246117883	0.308545431828371	0.339117337007515	0.346328769061672	0.309591028907219	0.344411784200249	0.443330786730621	0.372009431024512	0.414695683212226	0.241423486877176	0.563994217775975	0.357751439518273	0.408564242399939	0.346739437298818	0.285751532634021	0.398267537179411	0.4520943207777	0.296379175066938	0.44276935045062	0.38607290229766	0.33000046155788	0.448667053088986	0.342630376820382	0.435591957981282	0.40551118057524	0.458464433864054	0.441217120319161	0.37794446487157	0.382031779875548	0.410642207372219	0.438489162298147	0.422938215057973	0.409667395461239	0.423749170395427	0.331290673258775	0.382509819706311	0.353497428174824	0.454448192067884	0.396638450082539	0.416362386137639	0.351737309126904
cg07929412	0.801690812232169	0.828195729031175	0.812230473775334	0.812757640650394	0.836161553923764	0.849235850823783	0.507676671710087	0.84456682563489	0.515172351993446	0.490872057439569	0.549304534048629	0.815932395373793	0.512735493484111	0.517240184807507	0.0989845511101966	0.47914354426445	0.759017369397806	0.86467347853759	0.839630507598674	0.811768582988003	0.512619737050708	0.529471729686822	0.687284199193458	0.574886361679459	0.830560042152044	0.813903674155623	0.536534195163054	0.795840618945066	0.827917013797692	0.517831424413086	0.775997684280262	0.558699968990571	0.598206154717773	0.832697988160552	0.825430311056534	0.518989338069457	0.79189857798187	0.830252428446119	0.817016278705188	0.0850803965162337	0.498462824464601	0.835213922877417	0.536364154036391	0.844405945171685	0.545872268789204	0.844360324316327	0.553222367176806	0.798388420574916	0.523888843533935
cg24229304	0.586680406843278	0.44623178028526	0.400997131028811	0.394618612410895	0.593899540860407	0.372305228897775	0.570270711319831	0.728200509466362	0.685764039632235	0.438377406137793	0.581409328935609	0.382468971605663	0.29283181370318	0.542398394380331	0.574703193071424	0.405021177803727	0.484602953485502	0.523017128126317	0.671665413108061	0.33859742704738	0.444058508464245	0.499344589299708	0.326965958755868	0.480522322826855	0.538133492395478	0.431091464466341	0.58321257538746	0.482061693854787	0.47661964001021	0.496377364956733	0.538360042951497	0.493130141243962	0.461631241957738	0.563506608111504	0.55938566332055	0.529951260692639	0.35788970811457	0.428879295853253	0.594064167581001	0.554182486749434	0.559413115408022	0.400825347906559	0.588131657315125	0.47996018547975	0.401549757078846	0.630653478090977	0.450999568916063	0.534314267979926	0.576278440782614
cg11045331	0.532596665532362	0.538422155533032	0.58980000004449	0.584547550128665	0.480927389391171	0.656265298809674	0.387383874914917	0.498996822519779	0.583524783153548	0.474967370977054	0.490313016682303	0.543092216603015	0.447231340921559	0.55918359360357	0.331176037005882	0.497156306503688	0.513131534919781	0.48982932660138	0.430599303805069	0.410699249030678	0.64366775620566	0.508426596593394	0.479261664050781	0.534984637995023	0.472299422762495	0.436681223363507	0.478028215233551	0.524846831210701	0.457294663571824	0.587747998343051	0.486627610506223	0.567050840204442	0.422168703654027	0.46667792589858	0.541784175090407	0.600516552331297	0.463626253888657	0.424593093580022	0.456030157119767	0.542916140582522	0.399577332771739	0.513595814009544	0.427796190128643	0.459402336212881	0.424723267854744	0.397495179739904	0.455005619233287	0.46007572064824	0.431616950391443
cg02691506	0.202668031136539	0.160994226903843	0.58987017386996	0.170676217023987	0.236484154409777	0.541094160072778	0.245346037508914	0.395344046869482	0.231672940092606	0.243033499460978	0.383878388872843	0.226800575068218	0.264956529728142	0.430108074175871	0.360900934499007	0.186159916580587	0.443973484547456	0.334636265935983	0.385526348470423	0.564070594159724	0.146739193870414	0.522528279100274	0.52107903728969	0.464755105321548	0.178033390851671	0.189374617605209	0.165132716691662	0.487029931327291	0.135488719471731	0.285722401874526	0.165394568530437	0.364600653185625	0.684404225940677	0.16757656385912	0.182158466715218	0.464720971288964	0.49753227267492	0.207224973381051	0.502271748135874	0.52374014246474	0.158453136656962	0.232131926504612	0.132898895631118	0.303622925369464	0.211385819042048	0.199813586197839	0.189912813408459	0.164611048411322	0.489788239997423
cg18697348	0.0252691741611631	0.031040436883679	0.326968502783005	0.325951526831524	0.400268585810033	0.0293959200545495	0.0460889768701982	0.0232444707833596	0.0750034071515978	0.0567422921086276	0.0272926781004499	0.0432256658367328	0.364610932301398	0.0461102558302517	0.0306847654584436	0.0287031313861579	0.443663761690522	0.0367853829129465	0.0295798536904293	0.048073389986948	0.0341079678049964	0.0264947393493262	0.0282127372788029	0.029865683391719	0.0373812920692779	0.0363757489145962	0.335211596633181	0.0273885459253075	0.0310456668768368	0.0337430015287443	0.0297126332262482	0.0233651768402336	0.031004371040526	0.0454021481790887	0.0584365243779294	0.0226937861764461	0.285832938939962	0.0268690410258087	0.0227964649526181	0.0287287771936212	0.0390371308439502	0.037644157685395	0.030357584085683	0.0268546269907864	0.051743696621947	0.0300922945166304	0.0335213171931838	0.0313014463828258	0.0296560495102425
cg15204487	0.597416368644583	0.633331743807903	0.511486891518165	0.622600128363636	0.612271582297504	0.646398675411253	0.58150488876293	0.640016559477941	0.364343213371652	0.625737377274531	0.385034526797533	0.710210881328023	0.382122116984448	0.524121676401331	0.0833820045269817	0.384299010767814	0.0908613007309203	0.379990295103769	0.340826066803245	0.636257769577559	0.35466394428305	0.584509348499784	0.685692715575202	0.607255639009478	0.336105217856964	0.537570920869998	0.609528508519125	0.368686237848388	0.389091782422762	0.519450206173546	0.588093378409241	0.62612483933658	0.602643470577135	0.316296137750655	0.60168918099511	0.608143050459593	0.648923125071434	0.665784747346592	0.5663596995349	0.612832261488381	0.591680058242428	0.538683048255414	0.579202889887831	0.637734099902764	0.598341124960753	0.674936286049808	0.582075077156467	0.596777386228693	0.65183998262053
cg03209412	0.39200770486004	0.527492469233533	0.332569504567324	0.423283937383692	0.266168879318611	0.549481787150123	0.414560764271129	0.47553498000655	0.378960483417246	0.662861813301702	0.43612895351255	0.5108848360424	0.525080353009121	0.462706376849919	0.467161230922651	0.558835158135553	0.522391247887896	0.250206045704151	0.656026968234233	0.385631183899295	0.443807804545628	0.447399552973619	0.546310385679519	0.489794831922358	0.441770741824176	0.358813051643995	0.421117114424446	0.391566476917593	0.446790235751142	0.385805723234858	0.469928329511547	0.496829070643153	0.527254783899309	0.591811389066656	0.413624922617918	0.474783393981248	0.474036104182233	0.453850188358817	0.59096919020394	0.433793699182938	0.478449624188957	0.451424682580481	0.386820356489196	0.416364797731147	0.570159857904085	0.51501012007926	0.493720215804123	0.579130402491284	0.456513655069211
cg26968378	0.328302472710406	0.521628313854197	0.739709674042081	0.423285808840629	0.546775895049704	0.693316748741514	0.272637142949403	0.437652143421331	0.406552095646629	0.600346410421193	0.437949582341648	0.389382548779476	0.461467894742751	0.5024419631853	0.362498251392947	0.571564746492701	0.481433296755463	0.582128194892688	0.491949657430294	0.606439223656551	0.413526510192175	0.61471842688515	0.373717376852409	0.45579538102701	0.301081514170388	0.462375976603404	0.310294047765066	0.538118615737325	0.342821179836055	0.498935013372449	0.508205753889809	0.535905896393613	0.417888831148835	0.409525537291809	0.412310570820885	0.508859346311788	0.454934416079489	0.445614055469275	0.429508196721311	0.620540472655089	0.500200220469524	0.329271754058255	0.358756688727541	0.332973196396803	0.578842499039935	0.422212890759383	0.568771405260987	0.525573397258294	0.602287407720752
cg12633154	0.30505397635848	0.434852674131509	0.388360877416677	0.331986594287958	0.436663312277352	0.700667743934284	0.246613472629781	0.743796053313263	0.368396708242773	0.502934512947699	0.413473296939704	0.758709382147634	0.896404913391806	0.428528011623448	0.312023002181147	0.495829404509834	0.296210769217061	0.256912961606045	0.344551970132322	0.379015006691794	0.274757476389215	0.377250125956815	0.305529192158826	0.713763222160067	0.384716330977817	0.46023141631365	0.68174664032222	0.333931058472584	0.468981055895231	0.605466194259038	0.349963200425348	0.44891775880476	0.885177369507463	0.367570966084737	0.366350427266516	0.432674984540781	0.73797397178319	0.368908885244412	0.504909401574463	0.511777241379604	0.373304799922453	0.430333627303161	0.31090998380867	0.400858160329034	0.761231555721843	0.344077283680202	0.459746068914992	0.358101124401456	0.722155169806216
cg14600855	0.922410978193798	0.896321569211074	0.907665749308461	0.920230171078364	0.681100251118886	0.894873217862384	0.914584574393758	0.915200634821751	0.881122762282098	0.906101550538823	0.89611297658211	0.916204000599327	0.915191460790331	0.899549889021925	0.723884442230645	0.921675954177841	0.924705198367555	0.891153907465638	0.904163668776903	0.805643653259907	0.912645380548181	0.898027555181717	0.904967428805333	0.895792748935121	0.736392080953484	0.904315338648002	0.717897962534429	0.896479694379571	0.914904368170932	0.912970679036464	0.905508615532658	0.924577638531872	0.8870591925291	0.75288482453743	0.916416026510825	0.919093320994188	0.781890917569671	0.757761157202402	0.910866174794553	0.888775384793842	0.924570385237821	0.879587042713995	0.90208578545614	0.918532766437649	0.910394857397017	0.903575088823874	0.742329078160578	0.927913435631284	0.931533647616493
cg27352433	0.707939605149462	0.716989974745862	0.787197672168326	0.78282125232611	0.786736729144475	0.715457789526807	0.765545079138195	0.626012929411307	0.608111720346937	0.723484197189209	0.698026908349691	0.763339463834337	0.701829219125466	0.477602366558159	0.67927522862399	0.583183198754752	0.552673857253645	0.806505724869031	0.698731585708254	0.721462322430392	0.772891631172279	0.73979241853751	0.677439559167865	0.521177525825889	0.524151744499638	0.730040708305846	0.767703046108454	0.667844006351381	0.751651351428915	0.692341153909355	0.740429072602783	0.520200621502608	0.726028516181701	0.748405229583781	0.689121965455122	0.599282794116028	0.729463851408789	0.739147850371324	0.667940052332025	0.675241527249286	0.701954123995315	0.711487582626256	0.704943633891495	0.687387177098753	0.758921116263322	0.777518087685813	0.720377229294407	0.72355346810027	0.758377867996587
cg22852245	0.188288183964379	0.488523483028977	0.453021910589182	0.455454111852676	0.558214777827499	0.478554485695926	0.476963209232637	0.461537543049261	0.454169272334147	0.644089339813634	0.185426270742658	0.196763829946828	0.247563646200755	0.156901590753414	0.503966812695385	0.478593007269626	0.236913895649651	0.122164179770866	0.369858490193203	0.496555162896554	0.524448162216767	0.488981687912759	0.200586610374365	0.600926420314678	0.662828912925919	0.520609315440737	0.490348906777414	0.541766150463532	0.2465758901686	0.476871748748963	0.462022103396335	0.537390139975637	0.228350855807811	0.148943732259619	0.523463521940792	0.504768020596663	0.154100133719385	0.540380370088831	0.515874121607655	0.570098030843851	0.640871572894021	0.287276833684074	0.184650962039849	0.261869933655364	0.516437028039258	0.501171594780806	0.543463890400279	0.537099715978694	0.62464117763582
cg13808314	0.469395229302075	0.446076671759547	0.560337125635688	0.568782387073119	0.602790852589441	0.425243442832426	0.396783831450498	0.419426	0.676282572939699	0.684932236753274	0.61529104679583	0.463932459103299	0.514246728284624	0.621880198359615	0.640985377893079	0.506577638646048	0.500129549141856	0.338270289519201	0.457742818118075	0.498705925351419	0.652155709110111	0.549558750986046	0.337397557877183	0.47913486106516	0.620673723019769	0.464709210934859	0.49820260381754	0.41835373188418	0.605229811730851	0.648934631782748	0.454045656153354	0.641418034324976	0.662358027832067	0.473377752577	0.379042203596352	0.492690029659912	0.710617803754488	0.719287416881844	0.521939044576372	0.538753625002608	0.543308899586251	0.627391633274582	0.547813371477825	0.522611300508704	0.666004509669573	0.527483019104594	0.522414573337493	0.672113111233266	0.541230307129949
cg17569124	0.464079335741442	0.536926938388486	0.440107991593125	0.492315931573059	0.395716919542016	0.483503278215206	0.545485688872527	0.628254710732011	0.637011300854757	0.531274799736465	0.398004424834383	0.697604477605703	0.420522492777035	0.760717545768721	0.619715392391714	0.507159704220602	0.626453144526022	0.707618758664157	0.466434810767227	0.406825922768389	0.660078242605167	0.487207496006631	0.739331208617103	0.620955056582792	0.65723541804386	0.660460878572194	0.582067601539782	0.57540575117656	0.687609508262322	0.601640420551774	0.454123486989626	0.554620489314047	0.51051196633377	0.590825930237678	0.528667634600583	0.473763473290305	0.445582057635945	0.626272233399926	0.374451585129491	0.563214059105985	0.553757014343636	0.559660356361111	0.60690275219182	0.543340452519435	0.596631608276612	0.505216358962041	0.622808394503565	0.392863273787666	0.410678344828953
cg02005600	0.644453258553756	0.722626395982196	0.645942741810664	0.680187341327043	0.561125606583279	0.70400148568892	0.690475054004492	0.755983739096208	0.744576306419985	0.729268593479087	0.607307107373475	0.813546427593684	0.649641468694725	0.880195768098678	0.767264918907858	0.717493215243849	0.773805598071352	0.811696224300898	0.648906176322295	0.628965402580693	0.818431388549476	0.679233147343157	0.806565873992684	0.769695132372821	0.776241968150834	0.822125416450964	0.696534032242161	0.770914744044508	0.797116350106531	0.776262973328745	0.64695352798852	0.70689169291845	0.642531906561505	0.711449457802747	0.708877487087014	0.665721611541042	0.642346143732061	0.74796548205042	0.581893792711568	0.721167976675201	0.679417212081792	0.730997131882255	0.769605096655525	0.721266714776924	0.755495354353875	0.630238626160225	0.764794123201329	0.594543487440537	0.574761410989866
cg14882265	0.620107142708598	0.689686748820219	0.645470957488758	0.668673385488792	0.526013433013642	0.706069736206434	0.670082030945952	0.698730867625954	0.752635684616872	0.696034450990271	0.552259259230185	0.806649437399146	0.582887920038378	0.839259908385222	0.764906169893875	0.625061870761627	0.647829563348622	0.756439942008717	0.630457271512204	0.640772780720199	0.792252598495935	0.672274165657358	0.804719932585211	0.710158749659948	0.774321615459463	0.740132679553145	0.725657088049971	0.738508790125752	0.797278386805109	0.734409777371886	0.615757417670699	0.701568701839279	0.628053798873219	0.716403951376109	0.702022127537304	0.654167978862254	0.671428030067725	0.725267506093187	0.563002505219333	0.68831129688765	0.673290339410672	0.738859523446166	0.74242274910532	0.667448686741207	0.729677187126992	0.677765152671954	0.739198916135966	0.574121075942365	0.602129576849019
cg20234172	0.565831462612618	0.390596847221206	0.52236031631637	0.608965549668619	0.445816576099474	0.48923946704445	0.474273288897752	0.589042028990796	0.556065576176533	0.520228433243082	0.472650653086839	0.569086442506673	0.458618143260182	0.562815565133684	0.591478803818876	0.373859911662739	0.617488090082287	0.593176817379033	0.4952997213984	0.523670377104488	0.648487618658796	0.426026016063145	0.592898837086532	0.513038513382267	0.596097042759321	0.433004027337864	0.667645760534942	0.491215546227885	0.526677944403804	0.411399878182324	0.647655887265513	0.516689066787724	0.535077879069672	0.566428799761572	0.476799645566909	0.545270877406883	0.570775515055762	0.562856383926048	0.527491568753053	0.584878447440904	0.610891124525897	0.629708052551911	0.600041568641325	0.592334737691133	0.546587005717783	0.617906490487526	0.496761710414165	0.54707478165314	0.520421446186243
cg25601471	0.544761263088726	0.749641458632573	0.806237514067613	0.610038589564067	0.868125625331295	0.802560657153974	0.517679147479187	0.64419832627761	0.758725923017708	0.750145963683718	0.680609257634385	0.912983165241675	0.717963136404075	0.893912403714648	0.628060900958345	0.612809305179726	0.647785829471447	0.845771130120679	0.555818555549777	0.788944571952813	0.780905731625971	0.773789157999449	0.741317682221058	0.798603369830135	0.565490539500801	0.662412541620228	0.789978072952496	0.503161306456695	0.616611143709387	0.630442330771849	0.583311572797154	0.835222647717029	0.647881236065252	0.739142986876411	0.775330324397081	0.762250602488647	0.788078683140581	0.797907707554741	0.886704495786788	0.626476472266703	0.735994302285404	0.751327268181053	0.894242628536401	0.567662347478214	0.755036592044342	0.599635366905863	0.667680374051984	0.662750647741354	0.652031007204257
cg27134251	0.403955085013749	0.599907149336403	0.502859679014466	0.379544367174359	0.688661592716663	0.620299351662225	0.397407893203979	0.446417919577731	0.636042758484166	0.58897764484011	0.483186479406657	0.76251373048928	0.475335349888759	0.822046446557935	0.452343359866783	0.475041561101591	0.519797659601297	0.741403068702217	0.395776427879224	0.599512111164741	0.577667493027686	0.582155616437108	0.618209896524989	0.617575059320119	0.438200266780371	0.444264927345441	0.62786166068373	0.368529967767819	0.433210535656765	0.483512926428953	0.411502861212391	0.603085740204057	0.481818145490321	0.538338455418874	0.617528285502141	0.500034037578806	0.634247004980213	0.630075674457475	0.799654608198668	0.458283457643577	0.608826254744921	0.553089848782436	0.788746661335192	0.421333765867523	0.605996385897307	0.462532840513335	0.475118238755426	0.460771292077218	0.436699517853133
cg09050832	0.498161837615102	0.637691436490006	0.772363019122751	0.441343327224918	0.730821280393553	0.721433472618097	0.361573418061781	0.559999308531667	0.724468541129785	0.68135597206298	0.542517626930503	0.868304511435785	0.6332113837322	0.876450441838853	0.424791819266078	0.534867927316103	0.533363252490327	0.754990630828901	0.411707024500879	0.670495535785679	0.648727497216435	0.685248790515473	0.532145582463308	0.683326314022268	0.425090190752194	0.538213949822844	0.660040083436266	0.428483812550522	0.518360372103238	0.526285826456093	0.456816522218372	0.69543650437843	0.595146457595674	0.654182958377877	0.677406115109456	0.688400938905575	0.705289825452354	0.757101003158224	0.878349642401472	0.563505097166889	0.644579784736417	0.623158480070942	0.832985318258268	0.41641549504678	0.628079941968537	0.450051630150548	0.49366017820893	0.518383737953286	0.565356914228437
cg02490460	0.507832950940037	0.687441525591055	0.816299934987309	0.511562683590894	0.761225490112025	0.741353871119617	0.533182074851978	0.64284535127643	0.739558022034395	0.716800437844057	0.592568482419093	0.895275619752349	0.699978449623919	0.902697149217577	0.501667402926357	0.653962528333325	0.611751834685529	0.630994871256515	0.467849422510494	0.717113809803141	0.607121130551385	0.712424207195457	0.637673788862966	0.802244468043498	0.531026725282321	0.672942658571572	0.68823480224099	0.508663266388227	0.666539312806294	0.576515025705351	0.455557761308158	0.783060018614156	0.622759085547869	0.728583957108374	0.700229742322536	0.772794222603562	0.766701561622209	0.75761057174607	0.910622532889981	0.59220526744123	0.689712139235987	0.718842963529705	0.893357914252432	0.529532392135598	0.697638345252644	0.562160545066132	0.678709802858939	0.635112077022906	0.595673049941563
cg01003893	0.74549268904935	0.625251393744871	0.529259636203224	0.376918610831718	0.699441905399946	0.772787720876055	0.358524944909798	0.626671049249861	0.834572423576059	0.791772180550461	0.547967611483532	0.581820347970374	0.703046253503853	0.559145049297964	0.630429112600081	0.675293993412391	0.621578872689376	0.461068091334777	0.547500954102571	0.785407146442168	0.335077563649125	0.62105075252728	0.850211602047271	0.773491038617553	0.580609112373099	0.577729616610543	0.6406040188896	0.801758650082998	0.85708239425803	0.781217835068642	0.536447590655472	0.667792758991747	0.840363841821845	0.779549874304208	0.778793678649446	0.609941744479758	0.443000898964985	0.693805064319145	0.560096582974697	0.862557396542028	0.790873748370583	0.656953673117945	0.790485312589598	0.644764188078283	0.757769986092781	0.74272592947881	0.787396810576818	0.811308581349427	0.82085045256999
cg04579291	0.765141175292859	0.788023802631244	0.857659589486677	0.79253941003924	0.833913889878634	0.713556298289731	0.7568604749779	0.685376690473963	0.712747211124839	0.785041690592029	0.790329645200944	0.821315626229608	0.741683808288346	0.756033678602107	0.724166216006892	0.866543578907925	0.841463094407003	0.850916913145091	0.702834874022612	0.784275492285552	0.791182241369223	0.781581870250276	0.791400119507369	0.783485104800668	0.81837797167397	0.795174799560649	0.806015268458908	0.721840303083323	0.820046330864904	0.715264154978427	0.764224807650673	0.681077203693602	0.771202325723689	0.833347779242052	0.715802960293289	0.68554095389159	0.812787491558252	0.812309052767033	0.693802049038649	0.757109671512411	0.764354177669813	0.731833502276883	0.844333892286403	0.721728602477608	0.812152418107329	0.831680887503868	0.718933850620974	0.800413902628103	0.844086349900341
cg25569470	0.56667831959366	0.454082627496959	0.734770275663119	0.45122141198324	0.638666560135861	0.493447253802964	0.442672777207687	0.408884203997192	0.453537811036083	0.649448032388347	0.530423269424921	0.39382714196021	0.730030893243677	0.400046225435189	0.44026699239344	0.539673505908682	0.508462867360349	0.343233100296003	0.471062842838497	0.602808674926414	0.49752338562406	0.477171253603832	0.457987623856438	0.473824721151343	0.465744178678497	0.534745301814744	0.351808853561682	0.385707778891452	0.613845064694312	0.428708357997193	0.406528340941163	0.461478396824859	0.415600674616384	0.51934197947508	0.52037281519961	0.662795650401824	0.56803251078743	0.409071362594176	0.524335885277802	0.446991842904715	0.461462337280975	0.453639123295406	0.567687984581141	0.405682037203673	0.536512198054181	0.350756441795173	0.629109027067587	0.353274980519433	0.506327411970591
cg09365932	0.605544038495635	0.527448080838538	0.637315114357441	0.59495953034677	0.509568096508634	0.544130192771914	0.514332016682506	0.383242684137783	0.498968590789182	0.649115666015635	0.588187162939125	0.642092961436662	0.591216678058783	0.350443187731805	0.456139897631343	0.687996195982303	0.574771529305445	0.405586113171071	0.526596291432256	0.637793486457118	0.585760517799353	0.586509923743958	0.779752882695835	0.58446009600007	0.612666196770662	0.710031874913383	0.611643915906629	0.471746641340784	0.609373694887314	0.573248103496182	0.667963013744867	0.609571445512889	0.538829556907524	0.476637297047336	0.587880901949109	0.604765588040327	0.582381067703245	0.587879437822432	0.486873524968498	0.569832249822595	0.58937101804645	0.558409766390248	0.629586542690765	0.589200457016674	0.723618975635091	0.521062545020368	0.650151380009438	0.473224083532191	0.601761162738551
cg06894600	0.378500437630981	0.319174172796659	0.394246760301173	0.0979823766620051	0.249591803671098	0.153858289022125	0.0738152527205608	0.105336131644159	0.366828900904944	0.111839107357068	0.275103707900853	0.26494651358138	0.087471404436704	0.055394437702196	0.0777118729239968	0.112053555269125	0.221915502107217	0.0636051775966381	0.0746923982547602	0.125287173736901	0.196311094533631	0.108951122634913	0.257363527133633	0.126346838820155	0.0821146867172951	0.120383300772013	0.106597686006141	0.0999983073095845	0.319829077519187	0.105099757128887	0.12436821010971	0.176739078129658	0.0970297757614841	0.1290340762365	0.158083228471999	0.0703413912814928	0.253964248494809	0.258894271061404	0.293624910869442	0.325040610114641	0.432278100563513	0.103451762266203	0.075494872614975	0.145413266441296	0.131194403103316	0.0887278569968878	0.164521180468105	0.0758390767333244	0.150719573493915
cg16352527	0.625191778856242	0.687894971771448	0.607893410919986	0.609377178620322	0.669010888836508	0.624352879264026	0.649376259287594	0.685109805405767	0.699002565868997	0.676360582603501	0.674103075321921	0.70870327170996	0.652664062519864	0.671182724198629	0.706243801397779	0.610232772813766	0.663994847984222	0.80178776213952	0.597906433846314	0.704194724935643	0.692618952882374	0.681472094940976	0.427892097085525	0.64459359991212	0.684408394705749	0.607423283680667	0.7023118114938	0.626761749169182	0.677873716895372	0.707499529799991	0.648121635942087	0.666872160575772	0.678483634262597	0.704715094112015	0.637942780130689	0.685856654517504	0.713959913714392	0.706108248364504	0.635277216117231	0.696178751667872	0.669902110324297	0.68889765039006	0.6908872499107	0.687195898197892	0.671269794553572	0.659787253405014	0.61326097187951	0.647119737282501	0.693967982947862
cg02786339	0.41532699742268	0.537127811630181	0.372218809720351	0.383745317558054	0.371759179417998	0.466206548822107	0.429985907051452	0.374359362060531	0.347157230245838	0.417681123528962	0.430242873592082	0.411370118313252	0.50894330173176	0.30695933278926	0.43781103091124	0.499484616753471	0.433669006248858	0.313933942940391	0.371409511299352	0.432804452080939	0.422685784924232	0.510634890148591	0.366824704756975	0.481659995799001	0.337973499007704	0.393884193379158	0.329555339746331	0.424708644466434	0.430513678535108	0.379446731670531	0.398318419981591	0.378703111595078	0.355663742459362	0.281448079574066	0.368405357098194	0.427135098653415	0.396414613986501	0.461071039329035	0.421800523255009	0.402377394392139	0.402800603357875	0.34132160903307	0.458762825361634	0.358027771938542	0.496002076410035	0.35065787083751	0.443028553774137	0.326974926183099	0.373501913223408
cg15480998	0.5303244886478	0.661357312057931	0.515480280400549	0.485572005129044	0.451736529092134	0.584502159555201	0.522296160691148	0.463671444527585	0.44300477722531	0.566597293013486	0.550917827663583	0.546861976018275	0.631945164036787	0.437460322635643	0.54791628523295	0.592649509790469	0.537785961395669	0.428033859664111	0.463374476127343	0.57578242970957	0.548941238730242	0.605999428231645	0.624962937812418	0.585038330395218	0.441438523584408	0.488973141190697	0.43903236766825	0.548374282318567	0.534327283754581	0.492480981130835	0.553916568498556	0.521474988635016	0.48931957029386	0.394905006458048	0.5004322091547	0.543641271266458	0.51712660770344	0.559986057467674	0.544185743527354	0.52080002664535	0.500496232981924	0.464654168751023	0.563018220931292	0.449067417240157	0.644759362825279	0.460315820092257	0.592325856340671	0.44302707216693	0.499468886426378
cg17686260	0.898596701884717	0.884474441587129	0.882328141353198	0.492675266860711	0.85500119262858	0.862404568271095	0.465667450679211	0.897093400336789	0.437695799736091	0.86068977785356	0.86688054473737	0.895069611167644	0.903142070626171	0.891747483007789	0.902292912108981	0.488017476841239	0.850888460146115	0.892028531415054	0.0360746945467767	0.482039046589401	0.524149598032269	0.868061126239974	0.903440284492748	0.886615447161648	0.883646896426874	0.906468338268863	0.860534202168022	0.484657949110195	0.431502834647177	0.90051493788967	0.597244187247777	0.871940026915395	0.515778667874261	0.508312489777471	0.897872627479271	0.872851692176224	0.511387649091409	0.450911530795679	0.871850468457088	0.85117957887021	0.511864367477771	0.879573168420366	0.490230927245844	0.866748055564443	0.874081584126006	0.897642457847806	0.452773771397154	0.461410703765804	0.860919985991526
cg12859507	0.320541415682467	0.342149669254599	0.534983292653365	0.318574660303135	0.192738764969493	0.346425199783652	0.322673227779885	0.609915065879921	0.568271309444283	0.543780410966277	0.575711898921185	0.576911637842982	0.526038790511835	0.213269445673787	0.614769217708295	0.247053158278753	0.307535536442621	0.290312319544157	0.581673277099627	0.572120723021371	0.654188093389706	0.298117275116556	0.510905508299344	0.557014686740328	0.256897618722473	0.535918133881768	0.584920558291829	0.672709836692161	0.540216635350985	0.589527583759321	0.553628669763772	0.585675546860617	0.213969658366681	0.582673543230855	0.306516684246485	0.595842150491434	0.295918890187627	0.563380112761579	0.588534393736225	0.606213736390233	0.327428808645506	0.30443619220212	0.587410578679297	0.651984776559175	0.27830980055075	0.548062945735526	0.244401002759472	0.198377321763027	0.222849513902945
cg16481612	0.621165522893906	0.649743236225198	0.762367501869474	0.643311307892062	0.636581522225304	0.676414270586103	0.604711043027079	0.673701764097388	0.872376445565542	0.604045923481005	0.751648376988201	0.642063394935028	0.462975774354543	0.622399549638848	0.614461079936151	0.861491609385753	0.673354581303233	0.721279290498066	0.618179438014056	0.764954594423707	0.673307823650641	0.59556949583184	0.649709143600273	0.624415337952839	0.669647627096377	0.627825335084817	0.743769924551448	0.621144266796765	0.622440410331669	0.738155853174895	0.82341676462093	0.582525182797284	0.70657160083637	0.589022451728905	0.610376431079412	0.569126809905439	0.655670156123134	0.684368250403169	0.549122663065762	0.738063707208908	0.62886569473953	0.548595274546404	0.736985553505368	0.705681278080901	0.545044670589975	0.739326906779801	0.767563092830634	0.575695452986396	0.614679729752304
cg09296044	0.0309536101745272	0.197852506983456	0.042204992045166	0.0299295664315599	0.0316763193113861	0.297399849725667	0.036473997539487	0.32284518079404	0.306073240552796	0.0475752344965608	0.0334207606763874	0.0388705070410428	0.0387090552567319	0.363690686930367	0.0673585261852632	0.341789576850385	0.0431381899878256	0.0304554652896376	0.24664989970849	0.0286001695641144	0.0272898495135168	0.0306420297139865	0.0320385529383566	0.0288782153880434	0.0345140807533014	0.0266420416921048	0.0399257413141096	0.387094841515949	0.0304038389062695	0.0242638989331664	0.326993024309161	0.294337447930536	0.0272603036910654	0.0345347621336586	0.313852008951275	0.0255147250521165	0.0293349900360389	0.0299141534964972	0.0293213920509817	0.310612163986582	0.0346302526396221	0.0259587082200239	0.0367520833947411	0.036879071855901	0.0365436475655957	0.0343308996012651	0.353685229320099	0.288242704634355	0.041842411121126
cg03744383	0.452880528069508	0.62284842133181	0.41194463854494	0.540802386651365	0.697992617542549	0.478412378142116	0.46980488744074	0.494755425595692	0.52707173769436	0.553552055342055	0.562144302872883	0.363886207077963	0.642970627240379	0.370929962024223	0.391482669016419	0.636593332487765	0.431078439085885	0.408678256429668	0.557350675741735	0.598100469555653	0.407601549960504	0.619927106445487	0.37709789689472	0.458261914517588	0.437350631833207	0.496350054963076	0.603497082086325	0.370850014519248	0.625125325542591	0.392166896520364	0.579929581618089	0.431480042677056	0.515712072045686	0.614585019896858	0.585614180161294	0.500929053971645	0.566151646332648	0.532813791898793	0.551696764010903	0.567323411854448	0.5568036162093	0.404203852156991	0.582675775795596	0.456431516644981	0.669978269309856	0.609526902070276	0.532008662263793	0.542703477596319	0.475608266190855
cg05457730	0.604635749365897	0.841212536392392	0.678157983393661	0.827780027597716	0.868736005203531	0.632306140657865	0.592240542275533	0.872935454540249	0.822591516241239	0.890050542999119	0.765367057066272	0.732268758016706	0.482658447856153	0.880146297986006	0.90968206952674	0.855489575808449	0.817807178872078	0.910169325826769	0.822586402276757	0.787901080931692	0.850721003736533	0.631295323056474	0.871630305327337	0.770716644126397	0.831345089845224	0.842989801308495	0.595526102669734	0.783785610355156	0.82408713554055	0.61771745664413	0.431549147859967	0.563862987225832	0.690052856342908	0.72000473678037	0.849924092903829	0.601415991582748	0.863424347315912	0.813311347388905	0.897618286693227	0.866031745612989	0.847951748266396	0.571424105931732	0.779021400381991	0.85001482481926	0.875859772198225	0.5503647230693	0.518531873055161	0.58569182762185	0.880237092269808
cg22798362	0.2032414843148	0.262931560367839	0.177840023837209	0.344278964324385	0.121196077625672	0.32778196242488	0.238798433202873	0.432467225343549	0.200920547603951	0.270803235492234	0.319696170987684	0.251974146574336	0.323290819441291	0.376446761084013	0.227162434304239	0.162035972826897	0.2478747710238	0.13908841822221	0.365073078091336	0.201202412115595	0.376600922710077	0.354392234592057	0.208677824621412	0.209406959944484	0.48261243339586	0.179455312412928	0.161196471078846	0.360110443179733	0.163792779660714	0.446595786879725	0.354791160308975	0.454913089102855	0.341979530258568	0.324323196585594	0.224821799022857	0.352646856862065	0.25682793787868	0.231542091395992	0.232150752897941	0.191797418708252	0.297190266607383	0.283743640756004	0.390927571845409	0.277677055839587	0.270603447702173	0.258176761576552	0.208838148364689	0.177634938686109	0.245112634316516
cg21329660	0.628800438751612	0.457621930650888	0.550270423158978	0.584731402987076	0.670853048773588	0.517815124736584	0.584054576265524	0.734743525779614	0.771455826017491	0.544806675422707	0.597150706443689	0.544018951130768	0.461566922668212	0.715280918142802	0.587939215078835	0.507341145325763	0.550674821816711	0.749569403769781	0.742163295777593	0.47766143041168	0.578198224558853	0.523174751490522	0.354981345458785	0.570590713799186	0.557650331977765	0.460340009083706	0.670861253937011	0.637052075228637	0.518951112807163	0.677193570323356	0.54160827324119	0.614406820776717	0.7010868832039	0.682659318162691	0.576439602104886	0.599581901860375	0.545062609172792	0.488769272024745	0.624164786283396	0.616942190325365	0.704457157991371	0.659123168474655	0.6612745941605	0.598001751548158	0.466372612586741	0.698547101201579	0.528643191545919	0.709828185781643	0.555254918337224
cg10783469	0.419126807642967	0.410012725376831	0.505143132976121	0.378152790688205	0.413223070498312	0.390952844922083	0.332808725648875	0.448382916029103	0.448874317801079	0.553469879030043	0.362947426884721	0.329914076048155	0.463667031416938	0.315073365916547	0.393434956702627	0.318925362581026	0.485722095688036	0.370077657117659	0.379623790828244	0.321126153463335	0.249974258770211	0.281226385099299	0.198490817819577	0.290766372088536	0.401500303507508	0.216576775184115	0.243054301340653	0.2969724194757	0.240371689548551	0.382717604852653	0.344933749473561	0.392568019461128	0.310766515932487	0.317964093407346	0.280902315518679	0.291205309102751	0.274047084930033	0.209102097254218	0.445023679101443	0.38863268558649	0.491249292815418	0.401282633632863	0.3257556538788	0.282904158090505	0.378883053613208	0.304407999135529	0.320124331268361	0.310776429551889	0.339164649274203
cg03847896	0.765185236098701	0.444380375311554	0.793342406507704	0.754129056908498	0.681590718715374	0.57717241622824	0.499576531768209	0.466042266028238	0.6823497554955	0.673759553684555	0.712830159632579	0.385489384770271	0.704085595838173	0.681224380269651	0.77967611191269	0.53914308765055	0.756077620443154	0.502114827858698	0.647349844992142	0.714697647490762	0.662822648012231	0.554578853303937	0.685435696261825	0.602324545741856	0.501841065751478	0.502232751948295	0.647670810181451	0.667879781755003	0.576113623899846	0.333520316628603	0.736050814336065	0.720429498070923	0.759316115994549	0.278816459773524	0.654669270328856	0.729439007715887	0.660082036759983	0.646044999004447	0.727546636372021	0.335871269336412	0.601146044781901	0.227292424412438	0.2458404655435	0.620718674370341	0.724339301079377	0.284948816378759	0.552329164897478	0.696956697623034	0.753835310228165
cg17218026	0.390186722448299	0.16501332996377	0.136246693588971	0.388553485205093	0.193318661420956	0.140446497421638	0.1929066922449	0.445209741756471	0.406318580242234	0.119386599608813	0.427960058298921	0.103292795959962	0.160477812710062	0.165363608929598	0.123427365160205	0.0815122916589718	0.123307052521371	0.352737246198099	0.524309655750891	0.103263753072987	0.141600525416052	0.362852762897042	0.126779305617162	0.119954375219158	0.160668087260831	0.125931556815704	0.175571535242056	0.195483179833813	0.110584193177437	0.125396442585874	0.139984724693754	0.375556184922408	0.194718933657523	0.109692228078691	0.203306443167514	0.156129672529877	0.122847814734221	0.196566524919569	0.127161514945566	0.360804989191123	0.0951816391433195	0.41816866104404	0.160759346227636	0.179743599589672	0.120544032357897	0.118515434649789	0.412863599226236	0.132475327076732	0.103481713520469
cg19699106	0.780806664022652	0.274188087271199	0.279957828939971	0.322013839403123	0.579400799527662	0.44076752299781	0.633705616059313	0.758823327142944	0.802310980443177	0.756846323107415	0.563712309586765	0.757385718318073	0.534270173117369	0.305158304484314	0.382800088341854	0.826917123993402	0.574782781082684	0.823492866783368	0.820890487463699	0.274736726155574	0.471298291161425	0.565949442557679	0.788636896208351	0.33732539233036	0.72980702444474	0.52928567227878	0.410194228302559	0.292629158929767	0.279059793021117	0.599759996463795	0.549275986634945	0.532424271685344	0.298286537077034	0.576510585083988	0.329059776500845	0.385706958663469	0.739677382884785	0.777779944733836	0.364447256895571	0.292823813591942	0.554855070627538	0.604745690167773	0.338305737678531	0.485436065536126	0.263267068809424	0.540303242586875	0.524638033370326	0.608731817502088	0.765402525149984
cg02077920	0.628681694350312	0.464290422533572	0.368326500663856	0.488205508292654	0.647399452826982	0.703662680498365	0.814948639436673	0.603742914520313	0.579207845835367	0.380769198567765	0.47973761889913	0.436124128496723	0.542920307220713	0.569105838540429	0.694513751524703	0.253110720779165	0.567450039591326	0.618858245779143	0.615421134532709	0.371952382999806	0.668690102088894	0.396798167548352	0.363087211047772	0.466352738466148	0.574266866544153	0.283083095523668	0.593369926451769	0.455030633577092	0.413297879431962	0.42431970802047	0.482919445286667	0.394460307138103	0.669500770566132	0.504941566397349	0.442819212231459	0.49896347890314	0.450051508858984	0.464590895424819	0.540216812638087	0.4913963352573	0.514861568056233	0.656413389234942	0.642408581794485	0.492866456469742	0.830218026228778	0.720114306241622	0.438208986406287	0.526644937166796	0.387321879464268
cg18082583	0.253208993744695	0.415810059844559	0.552643932215574	0.459769303326956	0.429139906587789	0.470417930951987	0.444733734935729	0.401080589227803	0.258399817931244	0.318924006828773	0.485711106577898	0.520814021169724	0.332542830983011	0.267066061615993	0.47459026163439	0.292539760816493	0.6291103524138	0.59413935048069	0.459913839721239	0.544871583528403	0.39053461610457	0.535191568440231	0.239155623571556	0.551367835703491	0.484294100520424	0.408807654485722	0.494345371051208	0.372523462171843	0.564360250159333	0.298108148823071	0.296429040168874	0.500692928263629	0.343643210643356	0.517047191529981	0.534273422196083	0.289158697667221	0.372761833153058	0.354814281287733	0.644335262493922	0.553668942612824	0.469446878855242	0.35758399346708	0.505759221405298	0.359085511390938	0.372905706875388	0.448451327905875	0.348898195365551	0.455020145778088	0.3143695145262
cg09220401	0.78519297298205	0.637186087672746	0.585067108184203	0.586604341957764	0.755738227257812	0.653061450945602	0.784207368848182	0.71477805995714	0.723378814149681	0.490006844636411	0.790957319209332	0.609984782621985	0.401250572724719	0.654333021260437	0.626374408617716	0.752293747974651	0.710683898636383	0.715017527222232	0.777101288694206	0.56488989314226	0.63035816732255	0.517465214596642	0.820936339466526	0.776962623429999	0.66801838170571	0.578593186546279	0.774240628836768	0.779220400085251	0.4852051826112	0.575881808649134	0.601674363378875	0.531859167814932	0.695651001938199	0.684252922431	0.665332605034571	0.681718582285246	0.507359034584063	0.766957583893177	0.749220080605723	0.635567584668427	0.843334217271142	0.565540614805934	0.60335937080446	0.543405363269716	0.659655471689107	0.772639485405742	0.697242884370535	0.611570228372851	0.52683073708995
cg20053110	0.164497985136839	0.730511123047333	0.159758403567356	0.440504073524158	0.464401433946232	0.497022888322502	0.460496629568372	0.815748479019958	0.39639654175122	0.373854721587297	0.845980806096671	0.251796897148502	0.0823374884350326	0.343819712529496	0.160943160133902	0.21301126399452	0.372418409962042	0.727249391471758	0.235022315026737	0.177201521180765	0.400429306608949	0.117901052243092	0.37760692280581	0.839255222718623	0.141330269788304	0.70080011445293	0.310936584280541	0.207400728533033	0.477745196177486	0.439329608416146	0.440915729236339	0.269558553288003	0.743152204206139	0.49731417353235	0.759709553968461	0.329631605594641	0.717837868279226	0.430635669169671	0.721815289203673	0.44882473234242	0.811299970354691	0.236207154273248	0.465966872219638	0.743163670913341	0.140277590783459	0.349404309471036	0.801354974287974	0.629249897560518	0.219342529600905
cg18434912	0.534640219963369	0.195771388476728	0.143362988556576	0.526966724579587	0.159173842805613	0.473980470670882	0.531422477531587	0.162930020612473	0.119961172991205	0.212593305210881	0.529328988407353	0.232940516927166	0.217870712261263	0.19350060591955	0.487756449361958	0.587860414908541	0.775064092406827	0.537387137965715	0.192022852934714	0.540319503589991	0.218755337799605	0.503577350016388	0.423549189833281	0.24272898825258	0.277761664003155	0.224097499336749	0.176172358088663	0.288187842146726	0.18557761908976	0.528605177046917	0.180918010807032	0.181365293150732	0.232483614935671	0.179615381595443	0.206235708356637	0.542791847203033	0.862887310590762	0.341308811813418	0.279922040250045	0.13354296922821	0.210997318359119	0.22447614751376	0.268182940645077	0.271145239014485	0.204067095344286	0.230458223216101	0.539595805889336	0.228315104435371	0.189871516998643
cg11539674	0.293912286377811	0.305173189824674	0.156585533531167	0.212336911820467	0.16069373050839	0.109132532884	0.124934898551485	0.277158527161665	0.158129938665806	0.347925065486764	0.130239103388834	0.336191739334761	0.183540617099009	0.131551186480576	0.188004711543064	0.356133100447296	0.0991585031045016	0.415177611758255	0.169189623219203	0.38071445537598	0.268027258855929	0.334529363497351	0.197520036566397	0.209162393023464	0.292867792425757	0.13081680620505	0.273265912732063	0.309997092434346	0.288613370542109	0.288450651103465	0.328459900864134	0.255621776979898	0.12645237738699	0.144595670945841	0.303524976630873	0.352656007624033	0.252342749914333	0.203702864151656	0.409723081202571	0.300105830611315	0.190833809971906	0.285412599650291	0.352431794046545	0.319334568064559	0.274845824200284	0.297235841799823	0.472587836010365	0.319813744771875	0.287208443432505
cg12183347	0.522458472249822	0.271626875645465	0.241967967775966	0.58643096465598	0.756046890277692	0.403887512932251	0.60993454417987	0.650945227021782	0.581695675184486	0.361522085932123	0.607453036739361	0.441514330729054	0.419151070566475	0.501134739280948	0.520607621087821	0.242416162104572	0.298187644278209	0.508825211069941	0.741441053543522	0.295526267961293	0.469092915673123	0.489615626502904	0.167456662694487	0.489152410896277	0.552033328453242	0.228712047713974	0.61976905055238	0.501837664012863	0.30755442382229	0.512174714560827	0.359774614807602	0.4192891166049	0.425294717751077	0.539739555690348	0.323886619514023	0.566883873101898	0.347113413846362	0.366024095529935	0.412822706834072	0.303248415592125	0.675709982874583	0.350414974067025	0.589379591276289	0.317799246643989	0.259947971866268	0.676195218372074	0.360885186458364	0.400788005394399	0.350622414170738
cg14024893	0.718615117736981	0.872579286872279	0.702963663195514	0.886487584494111	0.708211343879795	0.636141536991342	0.709266143163295	0.661952506368352	0.655653654289932	0.858251374920389	0.881945609424968	0.877560373770765	0.641502705578387	0.606995648825622	0.857478711142297	0.900334637906804	0.871865490060134	0.803081533792646	0.877764576204317	0.913107322225998	0.893247649719182	0.721433348114407	0.928011496404099	0.874490594068922	0.674005414422531	0.710694703397257	0.909049505344424	0.917089204729272	0.688990164134665	0.714884225114634	0.721064184934747	0.895952278504199	0.906713930716103	0.889406957357472	0.721634781141499	0.75045466841682	0.894956612364982	0.884368943930292	0.872552706263433	0.881853741133009	0.723545243460679	0.877889380735219	0.877637258180528	0.57265365603745	0.886348509525234	0.879918956606007	0.912636396311713	0.845679848759259	0.694148008892102
cg02275226	0.854623008086654	0.812656881476693	0.83725976951025	0.839685232409242	0.830906142899725	0.836325946399487	0.839509767148006	0.860107663407659	0.5007292114229	0.836211186024605	0.458384873087778	0.851623290677181	0.808666959897379	0.851600748273142	0.852990010979888	0.835229415702323	0.787466049077618	0.822850630244106	0.844547339624671	0.786074348690973	0.859301855705935	0.840712931791994	0.644582093339793	0.812741788087459	0.51387254732497	0.483134050021939	0.45095601546365	0.0851847226929732	0.841684854200414	0.79024583934625	0.49778889445516	0.830499771418809	0.846843311959439	0.782885271658526	0.466572072801646	0.456492453942432	0.449809639101368	0.526375722355691	0.821981685763502	0.844270221097392	0.788957404307585	0.859661386664004	0.865986462438345	0.845665135137414	0.477612582053757	0.835096900319248	0.813266293459265	0.0928499035199168	0.789156889784464
cg18705301	0.367154282334209	0.590296989815411	0.355682800454584	0.0653679364079132	0.622886694437023	0.400844886125247	0.0648668081154558	0.660951117230848	0.347255730831357	0.645522965382259	0.670289188800936	0.661229941282279	0.507980109763019	0.630726890899853	0.604080898345207	0.564563961834679	0.582864982361259	0.385532210355241	0.0529570548908058	0.0507885553019791	0.552655510484236	0.65716427588715	0.403035404719347	0.380595642632908	0.595229128768621	0.343882273028714	0.6532315496063	0.355830806754188	0.38109064137405	0.633177818036763	0.329452414438923	0.0498639801188595	0.356471427179785	0.600971492599118	0.367378829584602	0.0583308885996552	0.548938149502443	0.59198222045551	0.637789602575258	0.566794825759754	0.68878754605177	0.0548396841981709	0.688956729531156	0.341159943940932	0.338315543277341	0.698383277843559	0.347291328390628	0.353861639313126	0.589096375387147
cg02301920	0.491292692012393	0.743613371760454	0.609902806460045	0.497683858245075	0.821003245519916	0.709999685415119	0.500540944200471	0.50633585041352	0.553246559480524	0.567142290337726	0.683819828332476	0.699307283062848	0.788993018636203	0.45322099924181	0.746483027044378	0.736114228865529	0.643097722196999	0.719038610270441	0.47506341999386	0.753082125603865	0.470678990059451	0.769373626626867	0.737756120001654	0.407813862857345	0.761180803103909	0.578858619821428	0.74944350778635	0.687311297507794	0.732027439394882	0.7520432583065	0.720310676518033	0.75736269715315	0.721211030407799	0.819121730958795	0.655765138948319	0.500512389097399	0.771518349487142	0.785588436116148	0.610066008766174	0.615125911712214	0.738243914404589	0.738165576842767	0.663616941561394	0.629238968947272	0.739089603960936	0.744316993485899	0.584257787078938	0.769227896069772	0.830719096714142
cg04850148	0.792520233816058	0.761559122719997	0.360372805455998	0.361377896031361	0.30952508242003	0.245455310446475	0.828198347888224	0.7743125441059	0.279098814154165	0.349815241266061	0.216340646276883	0.340400607115637	0.269072035677096	0.226621117573923	0.274408685124734	0.27055664078749	0.417511305653142	0.288336000350731	0.789649785244261	0.301781389171029	0.38429898842766	0.811622785688764	0.380100626883683	0.410511426274495	0.377755318405294	0.280980869485336	0.27451321024326	0.319570770551163	0.24408042902114	0.269768651368407	0.251711670128471	0.25603313162347	0.82963279814213	0.33124380925428	0.329338279964375	0.272790548069926	0.801034946623791	0.367108995326378	0.415087874102091	0.389429988863015	0.29948044994044	0.424360294459115	0.34912105730937	0.821714939053568	0.329259786436506	0.316935793491271	0.359150377245625	0.493258502713453	0.790920326448354
cg20246743	0.558472127184783	0.720456090680932	0.55481492305417	0.411383018678966	0.502925994827091	0.843425691877788	0.719900476339294	0.485750660114049	0.416944961217367	0.496157459128434	0.616651389508909	0.56049437644163	0.876053805875455	0.189866819906954	0.690970593793333	0.712518871416879	0.84234965127706	0.125899439711768	0.834149473688068	0.640100781222351	0.833514715055692	0.833912938866675	0.871872501828449	0.664934576427031	0.52113772250004	0.787265873328351	0.659896104217168	0.813274917235069	0.585561204644858	0.637889479274271	0.868562912516775	0.791597526160146	0.809231371600365	0.426232210165864	0.85817025274693	0.801733022016265	0.701111559370967	0.402298019548485	0.593000401268656	0.792063660919622	0.846556410983338	0.451950159875778	0.424297283605396	0.85080133456396	0.843155128160247	0.617944516757459	0.854189801399135	0.655214383255591	0.649303311994303
cg10148932	0.816047766784924	0.823654142514537	0.542726662226184	0.797760063279635	0.491082627576089	0.508355972122665	0.467715169015474	0.763582736648199	0.802077061153265	0.50391551047575	0.813447351819219	0.823628101415376	0.831535617423406	0.453928828397464	0.816419223788084	0.841490706179765	0.512110916482311	0.805102344027377	0.771966735087424	0.819293881476444	0.465085187145618	0.851964954308072	0.85263767520013	0.507488803585029	0.532846569649945	0.827001002054862	0.495286231643731	0.829411499104481	0.820119131853062	0.503935376885064	0.822028071551704	0.789215654369477	0.498400865720905	0.827671539348778	0.844542116435838	0.823687125728611	0.827597074725973	0.54591681862573	0.82972574980538	0.80501361782962	0.817009016027352	0.844965298333064	0.832459221536069	0.829640684995144	0.828746562595255	0.490782705370762	0.805141973966979	0.805134423008372	0.505501424020854
cg01243097	0.635267516852709	0.725057547383066	0.534217095451654	0.399408170528725	0.606132140764087	0.706884960744676	0.516174157881365	0.382306338122604	0.700916771703167	0.882084287442038	0.432631076359502	0.487000969898356	0.673817425200169	0.603809449993703	0.783771355516421	0.435909281256024	0.842599896275458	0.743705543541466	0.828879584386249	0.657836549183403	0.873568507609881	0.85637856485932	0.718167090176116	0.644924841207122	0.863568417690935	0.750428604853977	0.42841916758921	0.839652822873515	0.513631157711029	0.662901335769909	0.722896964926009	0.462379940262904	0.653687732187988	0.652380876059814	0.637947963379488	0.785277547926132	0.858788852465106	0.855252704443194	0.828364501063809	0.4730820288151	0.485401118941676	0.836375955728421	0.477158491549334	0.487246519165607	0.731769742617477	0.413958562770478	0.867576455199705	0.834266354979603	0.649529327869116
cg15242686	0.0702875619694665	0.54831456134051	0.507417677143612	0.0554322013428501	0.541233383055675	0.581137304221933	0.659309397811158	0.575368074974958	0.612273151567789	0.465969414507525	0.465297224235322	0.547426499669327	0.514392619671612	0.546733399593598	0.538769287691964	0.61034781692523	0.595084290880933	0.0745689807143109	0.0792514713380912	0.573891940849953	0.599326810179361	0.0533794252343057	0.734040059471992	0.555089348206212	0.620731477383198	0.557280270650553	0.0932387775960329	0.527754918393942	0.0777920734658837	0.580446627877745	0.555752525946956	0.651508822463752	0.567827840315767	0.615116709892553	0.0615639119655858	0.0503136430559901	0.620780639611325	0.585812391791388	0.55192844475665	0.575203597985949	0.533040836268615	0.610337292707269	0.663425658631678	0.642296336718685	0.0906601218542854	0.59176902969008	0.655780274822824	0.647930640081559	0.0877949725025504
cg11247378	0.116831151932139	0.130223054039542	0.62620380326425	0.10375261689806	0.705285700962895	0.138404452870593	0.103777975125432	0.728665537119598	0.111409800059785	0.095019821958457	0.430089088266498	0.731152998899211	0.664949201689603	0.423185083298603	0.419397117707463	0.411284543314824	0.600317906677206	0.455226366253461	0.431921088702768	0.405682714997265	0.679553382594202	0.117285924945908	0.315829661868373	0.686939838855923	0.0819141775738759	0.0713776990178284	0.756013954779372	0.0838018423118635	0.383565576457191	0.104426510717377	0.085120271513526	0.0942761681481388	0.423422195620252	0.46837318534128	0.0857571007943946	0.0849985117402795	0.616256663947618	0.381734425212862	0.104172370460155	0.64910706848725	0.0979662448954959	0.357398603091598	0.429999688274045	0.413936057252546	0.423846860008716	0.416727344929001	0.419027621505904	0.380367809212442	0.0892503239553969
cg01934408	0.259371839134086	0.32583357354778	0.194436613286568	0.235905175545492	0.237268992994674	0.301699258458852	0.37318899008627	0.26176459532182	0.232203689611733	0.324828457364791	0.353562820440184	0.36708950447578	0.206230084969852	0.311087211695603	0.2230621452184	0.278947102268947	0.341600983068799	0.23595718480629	0.299549553127774	0.224765172814959	0.313394503711958	0.301659104631209	0.170508769679114	0.263681183973238	0.290674881481796	0.309750136734871	0.331414347547885	0.319212822226652	0.214213066767047	0.34707914639254	0.29926439172027	0.309267348488249	0.320118234977465	0.340885256207939	0.231433848672342	0.257717133389493	0.41625538818544	0.434690240398429	0.269801962602232	0.280917961632009	0.331573646618343	0.23586526370797	0.301458213040447	0.39654053471061	0.304432895130429	0.311760760133302	0.272636640929567	0.208356612610205	0.340894037338311
cg25608392	0.454326611350909	0.345278616114723	0.331662059058782	0.613793607843491	0.712334332763606	0.343581313977147	0.584006959055949	0.668020407740789	0.655304127188354	0.579434006623074	0.579529308695966	0.443485792625315	0.419118277200328	0.387043047896795	0.406750177193873	0.551899216136972	0.485638200957262	0.544387375068743	0.673151137028539	0.418920624339669	0.455579005669629	0.444768563603069	0.549364382277638	0.472989929982753	0.444750984962565	0.3688775122203	0.512459093996336	0.642373586458222	0.373845712782565	0.576572776386264	0.384963584903619	0.555768122714304	0.33250530181049	0.551807042398882	0.349742712353877	0.395582999100375	0.382581381665966	0.578276371583755	0.476874579470999	0.420082736369662	0.591660437555115	0.55293734093152	0.425360508613789	0.466974703274237	0.332680460975177	0.56086889513866	0.406223491950023	0.433596604258538	0.41564816360343
cg18467790	0.904613534247184	0.866867934602552	0.865461470108064	0.877296494408245	0.885106668956608	0.897340865970149	0.507597483523738	0.494079856942418	0.503812197928654	0.517169320725563	0.491624800844305	0.49859909594992	0.889669687200692	0.045174153832596	0.91356774125315	0.0534130043287747	0.908918793742791	0.883502650299052	0.909117903269761	0.896997993700287	0.535953066155973	0.869966163404511	0.900260487128422	0.889575597434697	0.0473594163282564	0.0403519290159042	0.897510526939939	0.889319959724266	0.89684324423209	0.891622216361534	0.522435354724398	0.884052903886564	0.519118323071483	0.894330341779473	0.491788713626081	0.889664090755607	0.914380753478454	0.894214561304589	0.487341837266156	0.886762745209518	0.899497504911933	0.497480143962562	0.896570480952761	0.884001129663046	0.896989796225265	0.873190747892046	0.882963384640781	0.519155154343654	0.873640078333932
cg12443985	0.851025285262152	0.809736358981404	0.864586882987094	0.830647831103683	0.883282032164363	0.827295528471657	0.771016938355827	0.84553780783353	0.880161295986097	0.870725414793242	0.83713067841916	0.860883047593359	0.859452483311676	0.858884844545901	0.787656248173901	0.880277312234478	0.827558911558633	0.855261375150216	0.854449616223448	0.827916703610101	0.867970594314683	0.857767541485554	0.85011040483983	0.875289620533966	0.879399850311292	0.86169293977256	0.827874268683284	0.861290646783382	0.876032183225415	0.876546466588351	0.878313949444576	0.873121672364513	0.784813634100405	0.865822695770696	0.829576128298243	0.860980224135442	0.841877040551533	0.821939522950377	0.869958542272771	0.832627040788233	0.84844642456859	0.732408097996981	0.889852033616047	0.852686576407595	0.880846954367375	0.848356353281491	0.863283925503405	0.861125593491516	0.890444358328489
cg26626342	0.534714415394697	0.555632563842832	0.584550148280932	0.459307260968012	0.585423070717595	0.453313872976607	0.418057304540362	0.583728972028246	0.431771419657919	0.604298581242815	0.409439076788104	0.443832178514922	0.527735982827746	0.505870759263057	0.529362768898848	0.598385926120311	0.574513564689281	0.275845541467115	0.581407333314324	0.536781107078504	0.41719783072045	0.555925123275091	0.422598623062381	0.436702454327256	0.549519290270306	0.552064082567808	0.540250072080749	0.401882861139568	0.517516472031218	0.398962125455739	0.576555589344266	0.442881390924084	0.440173215791518	0.437776007935675	0.532423182889867	0.367087890078112	0.56286036396275	0.460316022368948	0.413008750903506	0.431626187987131	0.357573044792124	0.531802849240536	0.32597595432226	0.555272601403023	0.58374742277692	0.583282999410725	0.504406480643718	0.537574574741355	0.431312607850628
cg18319102	0.449261116642899	0.341440392455927	0.523027876688214	0.608734400173825	0.717870922552241	0.830896965213183	0.34020642233757	0.562431001531566	0.618923303980902	0.483264756140764	0.390325325316612	0.403337816466824	0.419272428150115	0.705041361382056	0.369826558528842	0.493006427601477	0.431680028797902	0.401274623739844	0.531183707889243	0.546805647508674	0.665916472210725	0.735808088374913	0.520036447449524	0.647669576348554	0.254495980493501	0.338533283054454	0.323158106771019	0.530304762453103	0.376692479942538	0.529188143548406	0.550105640805561	0.21187982812277	0.44102997739361	0.540344877168297	0.423456905563297	0.672332970017717	0.604240546917287	0.517966740390804	0.446527486274251	0.500102379151897	0.28870449223231	0.409677437774174	0.427859395202837	0.708120955944959	0.542980531013199	0.526189903307273	0.61939728524273	0.5443606353553	0.406914139435732
cg18980028	0.727235026859064	0.734615149408618	0.62825529498197	0.728004193364932	0.710046297837242	0.718785803937164	0.438683127572016	0.543695796467207	0.755980925949947	0.769896785153356	0.409159938478542	0.657135052252771	0.750587115452067	0.577086597343736	0.602775669942493	0.759213036385621	0.583984359851279	0.699589419318288	0.530962656948912	0.728279533209726	0.683268871523667	0.720028949952907	0.308775754749523	0.43486221350512	0.718787027890573	0.793392680868698	0.67860667427299	0.653206924831874	0.577724265785184	0.491073580946976	0.735033269812641	0.578922252396694	0.466291561579201	0.394462881223705	0.594774062506082	0.789991177165012	0.732080715339279	0.571422584670138	0.758946847529958	0.768132462768676	0.573854467227138	0.741009042018395	0.48019182856706	0.474972616004019	0.572036557103631	0.732045446026458	0.596141135106352	0.728984146850229	0.77060486070946
cg11142730	0.832756854307742	0.629909505978634	0.630707864930255	0.844767495764401	0.600257727121148	0.836841220940929	0.845553444525303	0.617691811856567	0.83519139073943	0.840073942001909	0.846604587976741	0.860964232155453	0.638352750816504	0.649508073762291	0.830086757178041	0.633517714017423	0.600660235510818	0.800147221164284	0.60900531847742	0.655833167781421	0.818204728856794	0.6169740742037	0.632833311715738	0.82630508108924	0.8314834979885	0.638017566604666	0.831160130703712	0.629654772296164	0.518730893049964	0.645498691813071	0.667733592303114	0.543634051785544	0.487955812559789	0.639276445590877	0.629403316359838	0.638035713996275	0.843155922337365	0.826857781317513	0.864359123829967	0.834419373145143	0.642572178451749	0.870634075529615	0.541049639630494	0.85733690423321	0.521088248353103	0.843236673999474	0.846003961838158	0.656899698943029	0.856678584426594
cg01366882	0.597233730991757	0.523806867682637	0.490714796349784	0.710171499621996	0.495999809192926	0.694354356431189	0.572345030470101	0.656437982487007	0.734935374839924	0.412205959833733	0.722667927453035	0.704613449307507	0.631544145800606	0.608651290303355	0.445186810737498	0.691603210063908	0.488560722179459	0.630024983539488	0.648236505293047	0.671313101728995	0.583284241440962	0.524914827010237	0.474595302816834	0.56843823994095	0.731632440834838	0.540101742220731	0.540104905552628	0.579025396033133	0.548034640933245	0.702020058041747	0.514103919222967	0.53213784710308	0.59499958904352	0.669609763494827	0.541722791908942	0.712760005480573	0.444416792344466	0.576993726407715	0.695884763578822	0.533526193933143	0.699454707301617	0.554796734643797	0.539373869553889	0.506676101272762	0.48402817137148	0.732250671781111	0.648930538821932	0.710728364230454	0.699792236695225
cg14087524	0.320753125126943	0.601395513922505	0.563457168918785	0.813847723397202	0.809603959582007	0.801821263967374	0.342739264871739	0.52086718977942	0.805180248549703	0.559349464617986	0.429779496312857	0.542190697440204	0.806019247810343	0.793291123706929	0.805978314727914	0.599216058895726	0.813321779222905	0.78275949903761	0.763650494992611	0.374973525610725	0.353253593582096	0.796617664945997	0.829709585426446	0.57059462513476	0.509576033424628	0.787389526406133	0.756040876648435	0.78039854264625	0.589857206176938	0.490885086403182	0.496374733361231	0.768587356873124	0.318156134366897	0.816073762366289	0.806290353842379	0.569345031608013	0.567129461574691	0.53105537159173	0.800198801010847	0.792599656594103	0.788579544508191	0.815491130701657	0.805395730564026	0.535526897610484	0.569130685448466	0.810053728491497	0.801796151479116	0.789111918615183	0.527491834579206
cg17797028	0.554571372959227	0.428131793030762	0.379978608704866	0.614044971514285	0.499409667426501	0.409721762096346	0.483588850080866	0.5737961245447	0.640278974392008	0.404215352758468	0.465895604338759	0.484029144625212	0.328959405755274	0.606306108321338	0.526089788552484	0.326181049110985	0.419977550983864	0.656080956832217	0.739489736076201	0.303318982347781	0.516938024840372	0.377230906854523	0.662206420927143	0.402218839916412	0.502282265528915	0.350428601900961	0.553618172516403	0.379778570964253	0.401435400387773	0.481751040037194	0.491838839062125	0.432826992757592	0.508897210493826	0.568107566446014	0.552215540603348	0.44373912531836	0.488183703829342	0.446000407083249	0.500564643026683	0.400225450668708	0.578266844706089	0.448022665927069	0.513927188453415	0.475752634718632	0.366535169320759	0.56754631764386	0.35722481168272	0.538690562072776	0.455830515202341
cg17865545	0.745830856655109	0.581131733765933	0.534383638139835	0.555956197204444	0.771447665659692	0.634633411283171	0.754468439727768	0.714371295129675	0.727824438746849	0.485599630303445	0.726330191269044	0.560146211331091	0.406685647802389	0.683779459104614	0.603708539571203	0.651365802427869	0.642541137417577	0.698655571696394	0.776675685551146	0.508539875933888	0.585737172320252	0.492018590477836	0.71664933356292	0.707320615015433	0.640714064852189	0.525275340524721	0.731915737913635	0.728603033868446	0.466730663471083	0.603134758575224	0.617928815146308	0.486386756736112	0.675319740310183	0.647508929257084	0.626906060201632	0.648333315808681	0.479950123307916	0.680891263965947	0.717956643049865	0.582021633396339	0.799258121533521	0.521892323703549	0.590536174973788	0.510917442623414	0.615578232355323	0.751273388241531	0.637867035902731	0.595431813207139	0.499600771302955
cg17013363	0.740655462139454	0.817247638243542	0.84242435023415	0.775008860147292	0.828602869795794	0.682632364095902	0.698365631589698	0.63414946019035	0.686842926770321	0.746471363623472	0.795364542523035	0.78014080175873	0.723578974371146	0.758057269460927	0.686697198667108	0.882886098855969	0.815677760642486	0.842754317071711	0.67242054944936	0.759573701262555	0.76827264638454	0.743756786650629	0.790589150221655	0.74393891792235	0.788047106371526	0.776443964152615	0.750562269316819	0.651936805366541	0.791560026501343	0.69929012563519	0.746321475900455	0.612737738054643	0.686397653006564	0.782318407805502	0.698684711903397	0.602489764809628	0.771701566930801	0.785958902024126	0.625387449663923	0.714967525168379	0.747682108158017	0.705378271455787	0.850916166154375	0.677793782287516	0.784295346580171	0.829521915575064	0.713815897087425	0.74425402463725	0.838380356629999
cg01829241	0.400221616461194	0.548332209441409	0.554878672778909	0.791053585265552	0.430905833155506	0.455754146393748	0.426601141446751	0.66582393202924	0.79527236847171	0.819880353396177	0.482448929916125	0.422820196127473	0.513732227075218	0.351511544580434	0.747174571262329	0.50312804494146	0.459226960532808	0.61072602623636	0.595859727703846	0.474104777636417	0.356707135120552	0.481424037255125	0.57561467713891	0.429997464590074	0.533191277679061	0.462387317777771	0.326238107171466	0.390903281824968	0.539072446692207	0.487121902302067	0.458030642094839	0.475363299127846	0.765164125767995	0.415881177096027	0.432655554253379	0.468446512125064	0.536994069156383	0.488120136779305	0.722426653571149	0.472134839037064	0.398685417884031	0.691138052559777	0.702908674761455	0.455116652361044	0.526733067968034	0.420106881167632	0.517460722565258	0.702341456093457	0.515163418267851
cg16426182	0.648045256234377	0.525036478557078	0.462821880669885	0.547835021440398	0.633822597422661	0.47657559844667	0.64413672500944	0.627915227111657	0.695812393773329	0.581846684510753	0.651038487928775	0.561095780854231	0.504928592382243	0.569605651402329	0.642827275243435	0.428721767174706	0.62192351512342	0.654230495479627	0.629198720485718	0.494019525495137	0.635982263371132	0.55201608469156	0.316062127256285	0.544795522096069	0.617195749553723	0.421835454852983	0.660712399355878	0.611978079055322	0.573108459851107	0.53508417175665	0.560897391662909	0.555785680843581	0.606940161186126	0.610267627565475	0.605804089939737	0.546947980586006	0.498367132398866	0.559548392202982	0.628586532876918	0.576535730456599	0.634997254047993	0.56634118322803	0.625583471222311	0.555173393965761	0.517624761065967	0.581549535723352	0.515318568454686	0.562121591530901	0.614344094515891
cg04468621	0.768073516855785	0.875489797557113	0.84749105042212	0.791452839223481	0.857622519364739	0.736582880036404	0.826937273933336	0.717802466548529	0.734746980356741	0.788418640165384	0.859285345918159	0.803815392212721	0.814911518866202	0.811033876872048	0.723672365442357	0.883158709600005	0.873808016075046	0.860186639517537	0.742166054040294	0.818883985322801	0.825528168515693	0.808679125027391	0.839370893720489	0.814441235231343	0.835505435125989	0.830883288677629	0.847451724939958	0.719746266162238	0.831585036705117	0.721258509858037	0.808727528460288	0.685120103269777	0.780220136200339	0.834991226573596	0.744393659950278	0.694863638938837	0.82830225013071	0.806670883710056	0.725099960504538	0.852148601762616	0.772013285807466	0.724227873614322	0.851788603467035	0.757956974640197	0.80642203055991	0.860000240602723	0.754084553642991	0.787340956942693	0.845001365519034
cg13005202	0.672610557468526	0.706501886701244	0.823675250939144	0.699631825722177	0.786194940641231	0.547861031763219	0.660205955825883	0.585841853880245	0.707331274194799	0.755178983458241	0.786578342921819	0.763266778905642	0.688911692421065	0.742450245684116	0.675960699686345	0.903172290765553	0.870809580873317	0.821856014473853	0.645437352161124	0.687551702775105	0.724273963671153	0.711410335067293	0.7462977841687	0.711437357888793	0.769052539330764	0.771271946411823	0.812272138543755	0.624230119202109	0.778117299755618	0.627905604154529	0.687411431314127	0.542133732334429	0.650576591016967	0.745128844481368	0.604196924807556	0.567008609809552	0.753549188102655	0.794303263033809	0.593900594376782	0.655770612444696	0.717255735535958	0.59616486020401	0.856601798867948	0.632772255073616	0.729390101450665	0.825499764104558	0.619620764693107	0.698695715996324	0.814028944492393
cg24796644	0.368374628954336	0.779153881537198	0.366133551151724	0.596685904781594	0.66650073121248	0.582212318806552	0.586447523079993	0.916054130087239	0.624044481483666	0.60642390714748	0.931711720260289	0.482660728043665	0.318084890700939	0.580857620122109	0.334689486027551	0.437810302348183	0.601515257537837	0.772943153036508	0.342545386940897	0.435292777700091	0.605310362037703	0.256288982159811	0.508228490493816	0.863677027815976	0.403293693663857	0.755674254117271	0.447053214273843	0.390835725687996	0.584636006155851	0.641454623668736	0.649845718186343	0.519464334709621	0.834673005592293	0.626428869126759	0.872432136906007	0.5837849485989	0.836960196947749	0.646826263685348	0.824614935773644	0.642207409683904	0.903613844607115	0.424548923291061	0.601834140637834	0.803825666718184	0.408328146737436	0.541975845767728	0.882738790831411	0.750253659804438	0.364382840801121
cg26872907	0.777696938965975	0.846861293495752	0.901857871961644	0.798570130388266	0.874538926850514	0.619755184174044	0.733950297554129	0.658368424496569	0.77070162099942	0.852216956899867	0.884211410071269	0.831795620448541	0.790341373172365	0.810583012751539	0.794134759507257	0.949469178311923	0.868027186216757	0.891555962286316	0.754449542144049	0.800401023040834	0.805972764048255	0.792492689986719	0.825444994868808	0.79595070194021	0.858317169452464	0.859473265215049	0.871432459952195	0.733710601990839	0.824666271223324	0.81528070649374	0.768099970796548	0.609321281614891	0.727002415919744	0.844738022411984	0.738669597766712	0.670700129740658	0.86031680946688	0.87019132926723	0.696399245939721	0.802415087628953	0.839365522735738	0.732951519913304	0.925605834677059	0.747735022799186	0.839231259337539	0.913072332388031	0.81676470126707	0.816939007750782	0.88150118848852
cg12590535	0.602461904092737	0.342580264937918	0.384242443494342	0.507932390076322	0.520023490932388	0.451758664955071	0.563164931784696	0.669090311504849	0.624846226585682	0.543595916255103	0.48461344153521	0.493627170030938	0.468035760889135	0.500867782448937	0.495481569371851	0.427560341684244	0.468588734678304	0.660292731709453	0.60317652250662	0.461464826399429	0.481519524215714	0.485574076617413	0.345260049855999	0.519165945384933	0.568541191290463	0.419796110487265	0.5075185886994	0.531849795057564	0.484850525887243	0.626392634963303	0.502134506049414	0.430418754896019	0.544301833233338	0.622632835642389	0.55658308171074	0.540000572605334	0.488090443556084	0.55746390707075	0.551485589891936	0.54286471016264	0.587902238346495	0.565121514510725	0.591995483344834	0.450387137780603	0.475280560927591	0.640419070486757	0.447985772852582	0.571616756324756	0.511562829195753
cg15871419	0.152162233975497	0.17961424195396	0.140875240070061	0.0996537657058937	0.128734809544611	0.196587551567222	0.107652349704633	0.200665287577691	0.0998013363245702	0.154102911874514	0.157325284106086	0.0817431237532181	0.150615543507546	0.170022335152673	0.0830647521749699	0.113107203954066	0.114068081503414	0.190743320665749	0.184216808910624	0.0879484080517978	0.109416232422915	0.143348060873834	0.134040197681516	0.114080176325523	0.0872287990517427	0.124704447867675	0.0568914857405942	0.156197867905156	0.155020569099253	0.172065475504082	0.132734663513908	0.334294556780336	0.164024724927242	0.116416488946869	0.102233091793209	0.270776392860086	0.10917574089858	0.132570978075517	0.19524313664257	0.174103238714314	0.146072568912503	0.224185457885657	0.153832405434152	0.128965254480203	0.150534753330736	0.100371319516887	0.122054692196352	0.19334939750158	0.109990648435142
cg09507567	0.561396826347411	0.584905631401545	0.382807219342508	0.426849617816148	0.539747126350654	0.421592708642876	0.267909316915466	0.665841884396335	0.618419926942446	0.436898990246307	0.321169765112713	0.432833990692823	0.238869057303181	0.379002729299468	0.503406882549462	0.227402647558963	0.390262616761766	0.425251099315879	0.611549861718624	0.364067751955863	0.327262299136614	0.388678672776611	0.634630366876687	0.364414578524965	0.312805022111932	0.381549865164106	0.442581761858853	0.397551890009716	0.428662519287455	0.49480183338758	0.360047437948824	0.382106521023011	0.471061785197082	0.381940247763718	0.390299952060941	0.447064275732412	0.388666421741512	0.32167794048299	0.399675411168466	0.549454987427238	0.388276044476627	0.536130906371424	0.429805514017855	0.366077256082649	0.337208965707072	0.513990573357575	0.455808901612271	0.348204880429455	0.351654336947084
cg06064525	0.397858329270734	0.459095034448379	0.518287802343066	0.308967399074384	0.39530743730366	0.370261567383787	0.421784989357358	0.228561116303724	0.391758509337091	0.443028737779951	0.415383505423788	0.287479721209726	0.429416697926911	0.233898630852387	0.415712651189952	0.523361919463744	0.487687079180613	0.412628997248628	0.197819727726162	0.492080248087795	0.372626297789355	0.469592224505718	0.545154893852807	0.531923069485573	0.411173607831507	0.493694874275011	0.504274162014786	0.389912602431747	0.455170301710297	0.389684236611789	0.352582062097051	0.432127757492205	0.413169402194063	0.505837164984781	0.540380068953417	0.446792876064796	0.460923531449085	0.522358195290475	0.522071117403671	0.290706025021111	0.534473626959517	0.504697503181275	0.467094972460206	0.42632024648336	0.468990308399134	0.27859633425547	0.505434463428529	0.389495109099971	0.422192155671426
cg12070987	0.75694228739038	0.816370047098485	0.891183843213266	0.76615945066115	0.866619669654412	0.646624283447665	0.69295399235049	0.683269537971766	0.726877066260826	0.796722165977654	0.825695871797273	0.781408393547481	0.691499278900502	0.78689134601472	0.691266587092624	0.941743675820081	0.843062251985544	0.886175550013762	0.715641890230844	0.777248884945068	0.840530005172425	0.786942022492068	0.757229319478546	0.737877379082693	0.831499147439903	0.822189438673264	0.828877440865472	0.683304593675608	0.801889626945426	0.727965389937431	0.744230368154525	0.671643373759313	0.731888592315384	0.807010994576446	0.723680653727312	0.665965683120205	0.836899623703138	0.823107871998415	0.689358826379918	0.733049020736128	0.810375062389953	0.697754695564405	0.891216172643522	0.709343667198947	0.806891285080563	0.852791431648972	0.704353545498971	0.757491914012427	0.870492948079785
cg08863777	0.766905529598057	0.798013675190281	0.891698695376228	0.805014755335021	0.892965495298261	0.63019056300099	0.777588257672287	0.684921686298616	0.747703460200021	0.814915456720967	0.859488248374414	0.844972164127644	0.750572848394727	0.827635379794043	0.759023038975225	0.972656699559241	0.897356112558959	0.911917523180997	0.74573954266442	0.816808168392869	0.850218162859969	0.8229958057432	0.81372294285471	0.790343851053163	0.858341020108059	0.828662419763419	0.833879167996501	0.720946180599711	0.835177247401196	0.769055519217911	0.78206922948423	0.680913548579357	0.761214429986463	0.83554697799684	0.761509616423547	0.713183803973528	0.855977795529504	0.842392137424439	0.705908707265062	0.776417617373318	0.827558019803469	0.758795439578358	0.938657165008676	0.758876142428634	0.817739180254697	0.911001739151306	0.725732217002763	0.766345332273923	0.881414824645427
cg10838410	0.708460801977962	0.759545707414899	0.845187561324958	0.738994969103281	0.799102793157729	0.628552824794705	0.686361305286837	0.621779135461014	0.655693333415003	0.7555306632616	0.810656552411369	0.81831566684371	0.672632317706131	0.757988547932743	0.677820175722792	0.869426595676598	0.833086997921085	0.848891156394952	0.711121818841217	0.729075432460808	0.770436821359367	0.750499319791457	0.7319451141356	0.647130723615959	0.82482533974649	0.793224891542369	0.811884523200322	0.694048876604111	0.80242277699048	0.695376560289846	0.709594794927259	0.577906191823014	0.70931712557581	0.838056148190651	0.688828262815941	0.60001380982475	0.790418070529344	0.786216502218548	0.608062668587746	0.718508952049143	0.694364096962026	0.679193198360388	0.863114158921199	0.682357149201527	0.761202830025545	0.879613357458688	0.691613919958028	0.715174062591167	0.779775742317971
cg16847214	0.578003067346294	0.503262379757245	0.505410969037049	0.516597304300859	0.58126013028868	0.641390373887559	0.640366023222783	0.662926166738463	0.650807971103118	0.498853322992411	0.753418175502324	0.467936318246726	0.451983481761551	0.629848702382297	0.538012081156451	0.427431963543542	0.670090289831551	0.666618523443362	0.773003770618622	0.4822198883924	0.543635164601733	0.599053860349133	0.335911791266828	0.589758604278494	0.612320077801502	0.431029955281941	0.707306227187963	0.579309902944248	0.603386815584251	0.569685577758019	0.529527038274763	0.651493087315009	0.651748668475949	0.63575663225498	0.52881167030109	0.539634304179397	0.691597592706186	0.570152857715462	0.763755958418864	0.675287564514014	0.738443726923633	0.599661222585631	0.574083098009326	0.553259699962231	0.557791825682586	0.683392382137666	0.605479458616269	0.618381953211698	0.464952018709708
cg09711238	0.695314257258146	0.394939772367447	0.496717522961103	0.636623313959864	0.683902082852971	0.349104325653067	0.574423053304373	0.65492593994475	0.720930232558139	0.579634924477828	0.648394327783522	0.469983678381913	0.48093563729441	0.621152030217186	0.701912707273268	0.532755243928155	0.575286603591647	0.693172992346669	0.678207577270674	0.557764613056054	0.539402769554172	0.606796013092001	0.534366642133394	0.553195408539186	0.632186493573049	0.628511368889085	0.684490913711553	0.643130587554812	0.66714142822072	0.654100126191201	0.556846566286039	0.603457053504327	0.667975832685282	0.665896334353415	0.518028803633631	0.549593099970294	0.505501219664604	0.590959819712906	0.63001823470352	0.582999982367566	0.563442852207363	0.506128724595265	0.69411223037403	0.606187292062932	0.552914708813897	0.765398360823586	0.485471930353043	0.64061575314223	0.562885448527797
cg00291442	0.459982961765694	0.282216035678347	0.34108027925729	0.441191321683546	0.593106606666401	0.34055440569623	0.38525570017979	0.4958786921633	0.617571989479925	0.43522952890229	0.485515287512447	0.433128615738165	0.353508665490748	0.462819907463584	0.507095038926877	0.390654373494147	0.40847258500109	0.671661850227585	0.671917199934286	0.292582219241069	0.400963690494069	0.46777136070851	0.399636446540351	0.464225694674828	0.516955022364435	0.195165660444907	0.492912065240058	0.412265399255803	0.35316824990216	0.433650177186926	0.355898081952986	0.395977370119824	0.367877318280795	0.480800181198904	0.430812236081157	0.441484370687911	0.426730600749099	0.429237821934404	0.406889991659906	0.449136541208152	0.520986814091338	0.50179040137115	0.424842560291752	0.496164115132005	0.349071694135269	0.523239370757568	0.3783926523834	0.429238925995587	0.459878969460554
cg18105134	0.155970825170472	0.518342670631033	0.480367411652173	0.84151558519438	0.843903450921779	0.840061974005873	0.464569503691706	0.428763445433347	0.824706967091396	0.853574621418579	0.848053613406039	0.87040777695513	0.531236611422122	0.828030573095717	0.826862111661338	0.863406978725311	0.828784129207598	0.787751300829674	0.854287213235285	0.500702752504471	0.458918918872328	0.84724168711286	0.715264860693868	0.886225201435738	0.845175905608981	0.852265711193558	0.830328883155515	0.463251094448647	0.52536504536613	0.859587689760141	0.868025185435029	0.492969962038789	0.823640956134304	0.465132348851494	0.844703130006708	0.486651397187288	0.487715176500789	0.20767706858958	0.855467339630938	0.722088538656746	0.809979930045241	0.819502917140942	0.849477305289618	0.466373453002043	0.855156734734695	0.477711336898949	0.856662185621966	0.461023665597935	0.852658281130946
cg16688050	0.3661080076783	0.25544284847418	0.206379173904434	0.323287858038289	0.367292131378396	0.400142045976184	0.316476805793723	0.370626631127209	0.363302690821273	0.286050187999508	0.310878736553483	0.237490604243696	0.301816856918423	0.334172912818051	0.418447355440043	0.178343494442249	0.292760758651123	0.407221317908884	0.431094571276578	0.289399200286831	0.347777044185917	0.33411436437257	0.253870315929402	0.29779372613581	0.340937370272231	0.295749728317949	0.402963788176098	0.321610880955796	0.288071570787707	0.336119188946773	0.30197224397865	0.402492834678173	0.384562907856544	0.358496078450028	0.358891308660492	0.442489053306162	0.313783809470606	0.283603949624159	0.396070175737448	0.372302534084028	0.349532129537218	0.319291426633337	0.346345951502866	0.355770736447411	0.268865549394807	0.328463040211097	0.348754304313479	0.348204489723352	0.275965361121128
cg19649900	0.735523654594246	0.81338247404385	0.894380125364554	0.822940490032371	0.844450481678593	0.707778156904177	0.755996147876402	0.650628304304016	0.696514646053082	0.78958886992703	0.834719869153004	0.824438426149587	0.761735659695124	0.832203222707336	0.760246608342575	0.927647613520379	0.880996513663497	0.886077097220822	0.741706229258713	0.798568414713664	0.798991862754021	0.783729502011909	0.831554212037215	0.76904729581303	0.856370393842545	0.815025512606487	0.853731599760314	0.794962934126802	0.848720787476783	0.718736674842497	0.767219450024541	0.659552297972012	0.782310141682521	0.831742631719814	0.741391212605007	0.697243274524516	0.801919388197495	0.798231198667894	0.66158938459433	0.771875145409321	0.785752645329024	0.779827341905116	0.90597538155999	0.730772682492345	0.833161996152642	0.889349024948313	0.69012081667815	0.782405689621881	0.882233153701861
cg24399712	0.0431661225057185	0.0548099860757926	0.360825967509563	0.0428023179895103	0.327810656261009	0.0454304519297176	0.0478184511693631	0.349990499302882	0.0487599173400577	0.0436181618186433	0.312198797156213	0.40193408588674	0.391575512151176	0.264261216919212	0.308736536973969	0.369469238297833	0.386000341886108	0.35087290695482	0.27776799254565	0.355160483408538	0.357294745466202	0.0388568157358332	0.245156233103856	0.378805395740817	0.0387223717541692	0.0482332451937754	0.361312815256081	0.054145340270571	0.356126282361317	0.0439386936423218	0.039974739561257	0.0515966718442721	0.339779626138092	0.304141279290218	0.0385989975739191	0.0485351467895564	0.348338321808636	0.330016874704476	0.046653519289598	0.375817094018933	0.0475422214657078	0.192490387342514	0.306967932101485	0.285814530458248	0.349024366656668	0.261454542860172	0.366715518699276	0.265258031270935	0.0384941211507471
cg24920358	0.397674543299122	0.568459379747967	0.554203334216587	0.466080542204197	0.443928343203262	0.523052147195935	0.444920925978819	0.551498126690459	0.630778130042101	0.529391963981301	0.595802853656034	0.412643442042846	0.435429098176809	0.534130147577655	0.554576416689497	0.557697798353806	0.446799551131261	0.578704051372284	0.416709331073095	0.439327814028378	0.504232080184549	0.559738591874324	0.643679978838544	0.401703308585274	0.514141173011983	0.476821506619835	0.4087929116963	0.537245389502763	0.521284989351057	0.56613171204964	0.605071849821414	0.574236221056365	0.5509840739736	0.571313726057842	0.551015373341874	0.412553348873113	0.611108646765447	0.440823311327576	0.509253424495679	0.525052000123158	0.525224505024608	0.627992319949109	0.376451615943896	0.44038616192189	0.513665058516812	0.388232348026345	0.528603717000353	0.438755154723953	0.569464788693256
cg11518408	0.665595953517496	0.720666378985833	0.695917459414921	0.675820191772488	0.545755243707029	0.704132707585756	0.679642349578112	0.630871858575843	0.646156263658694	0.646516029603933	0.615790630008824	0.618488020983326	0.675840433226555	0.566013734559641	0.690634050001108	0.706284484764724	0.656520488838896	0.668110838404393	0.570601252760674	0.638269935594065	0.648082451285455	0.597905967044444	0.676397552860869	0.668489972795685	0.56898806496394	0.649134850432912	0.66537123186642	0.638130428967755	0.664509415304646	0.669249293163706	0.67987852069954	0.726932782021447	0.540487421292306	0.666048974048557	0.700624068415759	0.655060672085268	0.645375636781363	0.676042940738873	0.679218433317399	0.601541010633529	0.596246412567343	0.676934896196898	0.650758100576251	0.689221067833762	0.675499079896117	0.600657536737088	0.626045343951531	0.674137526006915	0.640024846570542
cg19759481	0.508611774406899	0.63219968312845	0.570946044601053	0.601160917053776	0.428906894694341	0.621815505731239	0.610534590709932	0.707988243683549	0.730046747786678	0.599890657573451	0.461781646143844	0.786709018055295	0.514004898840865	0.780098678943648	0.710823239521828	0.616783268317081	0.688143143669613	0.781828700083756	0.607831856747374	0.556002613702718	0.77144577893034	0.544172277433744	0.810508402251438	0.718675991689762	0.774262847408241	0.794625059476252	0.6993245209768	0.652581594664513	0.760052826340895	0.726796867274106	0.557695841896989	0.668503889567089	0.619365548215887	0.675189750396984	0.642077889995875	0.579274017104383	0.579664244731839	0.699642156559204	0.41014935951281	0.699438901129087	0.637763512088117	0.698861754067912	0.718096812697299	0.688048115625653	0.696015229672459	0.578023986541096	0.712202518349731	0.51439285145102	0.522134308584345
cg25307665	0.477234599493437	0.449031521876112	0.437046324757854	0.494019081182901	0.358899776569609	0.478764503043769	0.540430021292764	0.613987568612093	0.680278779068466	0.589516088814078	0.506173216943202	0.767801177807972	0.415599823112516	0.899616881312425	0.69878297926567	0.533093833530858	0.720134955192176	0.800173608762377	0.591163070738294	0.451818129613738	0.762643627216956	0.597656673079904	0.730386012810255	0.612628865000258	0.717734916990716	0.750841887004686	0.694395133240623	0.678447500430277	0.69773271570251	0.725209446124351	0.501793632005373	0.576018528570571	0.562885935697683	0.702824074942837	0.563171344595916	0.515814447417232	0.509500777093941	0.655097433511967	0.450272200027618	0.661581813599623	0.615167924567855	0.636579123883924	0.690611813337231	0.571117096455572	0.561233655466941	0.575770613866458	0.660652487322003	0.491509595199414	0.36284949837052
cg06758847	0.684879822341355	0.606229243115936	0.500848660095109	0.665478272448844	0.532768455380421	0.546982537055371	0.433368121815515	0.554044247670035	0.385576539402088	0.597957789414277	0.574427077727152	0.604012817627498	0.575630648232975	0.418816123269214	0.611937935033452	0.51767934124999	0.43438346849549	0.564642185048298	0.584248072547669	0.434571441052544	0.720231068783472	0.715540265525174	0.271400412054892	0.73597339088909	0.342217402140745	0.509459701726669	0.351735503305518	0.618811334296103	0.66170381312174	0.582245343349159	0.638353940087112	0.459935094790362	0.306262196925804	0.44332728976101	0.635414012042197	0.456560114991846	0.596386595756351	0.555426164924051	0.52712305043366	0.575640903257284	0.606547670710015	0.60674845760271	0.565034075461645	0.471283238068897	0.670159458847077	0.438343573633921	0.573767082966279	0.452128777686641	0.382084016363264
cg07040013	0.64915005802981	0.501446314619892	0.655835646524113	0.545602258913503	0.526698361149779	0.413372129619665	0.786095571542153	0.416408926727176	0.500148227860068	0.578459227906668	0.482834648610065	0.633028723203169	0.600433760199731	0.241591818902948	0.699525748527118	0.551421355997245	0.510748784797096	0.223679493365734	0.57929733487271	0.400035449674824	0.34418600458007	0.49472862698721	0.510382517497245	0.880052279316763	0.530239403119797	0.673453509123415	0.514286728590072	0.433111051599754	0.63906999981815	0.540033355455306	0.560025801323883	0.745439656286793	0.276010261993424	0.671625111919769	0.647895949859081	0.602465862754439	0.463704891921674	0.487720634576418	0.590491816444322	0.504182864711839	0.81878210236983	0.716212256683714	0.702296636591109	0.735357398672237	0.703532859380648	0.613408912313308	0.686666289435549	0.781476303454521	0.577410794202773
cg23596287	0.484145295282472	0.528114399707813	0.41725536556866	0.514970987613613	0.671090544134053	0.494744952023435	0.571973085460156	0.685303428057953	0.666716253232693	0.57208152539921	0.554408063801448	0.541312888494932	0.361606978546524	0.540781999886482	0.648869304201406	0.539410632250378	0.584165649308172	0.736282387853178	0.585165713831529	0.534856276697976	0.547115899550878	0.48908415511869	0.492099684808666	0.489468427939776	0.6779049697103	0.533584062090333	0.687286063845073	0.612678411250555	0.548478504307492	0.61874978074807	0.554986069411683	0.502680584083598	0.502986142640336	0.625123127085769	0.543292709356759	0.574052337604574	0.571820783101369	0.527542752340901	0.479302893009031	0.536210277628541	0.5477446277848	0.474632144295185	0.591271505802103	0.518826665992173	0.497882134404419	0.584743836248057	0.455331893125093	0.578137834106676	0.570501149664796
cg22992730	0.67805733558042	0.5156029802159	0.734045578208106	0.485336746636897	0.824419532769247	0.537450682080945	0.632796628923472	0.351137519910875	0.506546294085778	0.684336425303486	0.794742250487461	0.675769317845519	0.584245648755458	0.809427786415039	0.247069778211208	0.616077071184054	0.72131503167155	0.821349263290601	0.629557550275025	0.653877721332483	0.850496812567833	0.541489922158239	0.747965959395093	0.762697681238277	0.440450874727084	0.496197417679615	0.82675253187906	0.402650484866754	0.773361308401429	0.489268776155943	0.493374922398259	0.6510223481755	0.650120313059774	0.384961148997273	0.505749152745347	0.730308326577604	0.814429512083074	0.664611935221919	0.508624494539871	0.459155047012869	0.518820991262798	0.636988343666891	0.579040416002494	0.540066282298287	0.639233143776481	0.57306179175171	0.656117359469199	0.793527432154263	0.643234404417612
cg23471274	0.515861832648325	0.535982465583335	0.484149046823851	0.407527969070597	0.528469869431365	0.536814618240289	0.420110044927189	0.424434159843229	0.290045420167768	0.529609922638289	0.394742559347036	0.453445368112862	0.320971438015854	0.4005075975237	0.356186183935612	0.560125885654658	0.632764740943833	0.361077415672636	0.465944558434372	0.371978516190858	0.542412537689015	0.50515630335896	0.54214883251674	0.36960524976976	0.373011882190515	0.556845366077612	0.430117594674622	0.555617334783779	0.391412362182546	0.354032517696438	0.533048640260804	0.452518967662701	0.496051691920377	0.43725087699313	0.50007168989919	0.465896471182651	0.400027852806826	0.297524105759948	0.340532733140503	0.411811156901712	0.43742811058821	0.396285928015297	0.504098437865932	0.396704491476926	0.264579363493026	0.504377648375785	0.463541438375862	0.390865813302573	0.47480187591221
cg24617313	0.800327020221564	0.244515151406051	0.48771750968773	0.630104114713053	0.619973421542883	0.562149483116176	0.524888658109867	0.491831505567486	0.315274145439982	0.258168775652578	0.790790935338044	0.50602024785431	0.200511122277518	0.521050247179883	0.280027638162287	0.478691233478361	0.505113701436059	0.774176262739913	0.306202264669678	0.475998777884658	0.514298213775568	0.499445241927905	0.512505086948942	0.802485619601791	0.560483374378766	0.485514654459388	0.248488009253471	0.445413285143111	0.489036680372899	0.612333814736093	0.486247767284985	0.223611641785478	0.283474631488073	0.623056097898315	0.479990035816686	0.481394793218268	0.767530380091448	0.489480955473353	0.48344153764185	0.632114523323651	0.555495586685962	0.229350170075251	0.258651305354079	0.587414461381911	0.483374394167274	0.713959544212861	0.814129492477809	0.489731250875846	0.740551263121012
cg19051117	0.557615020179832	0.581896994412323	0.503040559369696	0.512915002979037	0.542051904396793	0.62122255475943	0.581226833996475	0.54590697151607	0.468443830619117	0.515374664646576	0.614604366909951	0.43522772963279	0.740743036626749	0.431534253367952	0.603468399275489	0.667603693205176	0.713050350914655	0.540235678516212	0.680696413096339	0.594944470109357	0.679101186587995	0.747822561995114	0.777328174076944	0.607876338568148	0.551992628761331	0.618312265572547	0.639174472047393	0.684520010477789	0.499976670666222	0.591131068944251	0.741103742559791	0.624031488629195	0.533113308263067	0.530501450167834	0.707551907053174	0.59668253091776	0.603574365481122	0.5049327685624	0.504895040579372	0.570269743511428	0.660522352068344	0.361480580543046	0.54356282356195	0.66483370981268	0.609789552504418	0.517126723684372	0.646652958099644	0.508273145190377	0.658912407556891
cg17035899	0.0781374831293897	0.171793351690838	0.0779905016144229	0.0624717069124186	0.0940500076470283	0.128046451479604	0.0916224499461185	0.0640599217549503	0.13382032191102	0.156795235944033	0.0962240605596148	0.121209992340812	0.140832288397494	0.0920759839779647	0.111963771659414	0.265338843780646	0.0702138135865294	0.316192725938317	0.243815834919406	0.170950467845105	0.105060116460827	0.170632806887241	0.0673349135756268	0.0863588682788034	0.295975612586643	0.0892833379811267	0.182239391840571	0.436238988108691	0.0996848522956379	0.124276327625273	0.101466721097188	0.0926588131376167	0.11975849581489	0.579850346019018	0.296072405763349	0.105143521726676	0.0820345951136474	0.0836252785863026	0.0734602417096854	0.120821487840775	0.0887928519727861	0.0850354056348405	0.089979986965788	0.291703288331031	0.343774427623263	0.20208943415729	0.103715435921996	0.231185762619505	0.0991992908465641
cg19287610	0.6764402468924	0.567809335203442	0.679053713429365	0.709484093236032	0.770193366075563	0.63815186282663	0.591640587266118	0.540954714226538	0.763687102679834	0.658012792232668	0.758049820132155	0.69451209848455	0.606563330798916	0.732531697283915	0.717375392737874	0.634653231139283	0.497326028237761	0.777712517753404	0.783410259848085	0.603121329157869	0.394697508282263	0.680786037452365	0.454393398425196	0.689471580133726	0.655830421177282	0.651014419933785	0.689896477776134	0.65930357818861	0.642422163024561	0.658562752250511	0.649111280273565	0.674492236420031	0.484776304457537	0.57810328805112	0.570764373952928	0.695498722179733	0.549595316437496	0.551220191892788	0.670443136870736	0.680652818321381	0.702104912063548	0.679074994908927	0.69008874535035	0.499368247896151	0.631934326803862	0.685188236019934	0.650101501036543	0.578017969876702	0.46954097169372
cg22785556	0.883203598195775	0.567721680870143	0.88338297095175	0.883377191115896	0.879925683859015	0.881313168692667	0.886416573061119	0.896273904571221	0.8734114709544	0.451697485019713	0.891226704644224	0.85788727336764	0.874555642533541	0.886768645444331	0.883153500813814	0.899598199829655	0.905478058986285	0.87599396645691	0.895307490161856	0.896523648530647	0.905074916583263	0.573529993509526	0.903002481414503	0.896997926664886	0.901117187417101	0.870432578961584	0.909112705453004	0.892828293033424	0.904411049321133	0.840203897568411	0.872166989044578	0.899820941446034	0.890069000950987	0.554775012938166	0.901111737397455	0.905789072388132	0.560556151257412	0.888330202508773	0.889155311328614	0.89747900648496	0.875243666388764	0.88831914749635	0.496835875325624	0.879144287386474	0.882508108886962	0.888582205018298	0.913666844738526	0.901903242533982	0.326898603459232
cg07965995	0.460847043137165	0.467326232376491	0.793151053115288	0.759167408951496	0.447389180621497	0.752251073455294	0.472190620083873	0.230808981902945	0.441577364914072	0.778156137097091	0.441209909726327	0.47557912239922	0.730593385274997	0.40708171895971	0.74683304164893	0.493282958855819	0.541029305232724	0.149454208516486	0.453888318819446	0.21869900503993	0.764894048056352	0.45611567121103	0.490560623132269	0.756821011157745	0.457330832656286	0.482158005901143	0.726502213624838	0.464521254591604	0.726537968479778	0.198634472464702	0.751472253984966	0.447111650496154	0.760961561183746	0.430256260483892	0.44826876224037	0.595096800684131	0.452145504528135	0.741055480477415	0.430910362398378	0.72634605318487	0.452010133575846	0.421476835163866	0.728301627949515	0.443829697544525	0.467253980718402	0.72271619099399	0.44818314268365	0.210219082829132	0.221585563721546
cg08103988	0.57874642011384	0.550596332623214	0.88041787904385	0.606053148081946	0.538381756487651	0.9057786940068	0.925045591327584	0.195713761927002	0.926923522629538	0.521241693241465	0.512962633679545	0.188833356317328	0.51861577014345	0.553805379748708	0.503079955130223	0.526691366698359	0.514653210857007	0.464344083938203	0.917779817786208	0.194354778138664	0.145970436568062	0.482352272089092	0.47804942900153	0.492613418134132	0.433926155197262	0.197864126426155	0.126294600804925	0.489586315567867	0.879602310642885	0.908607758904183	0.486098391080762	0.461536406372225	0.945581199543477	0.12845563650245	0.494763143040582	0.185543023781098	0.913065296270241	0.899986941144131	0.910609060917656	0.9017224552539	0.453040971459099	0.928268376062219	0.489569924151759	0.907333371207581	0.905287275486193	0.431682182184152	0.451035584565263	0.893706538027359	0.187623146082895
cg21358336	0.515002231036584	0.590457320209098	0.795011615244905	0.538616808734209	0.504939728764754	0.899890337263294	0.874377624187731	0.164811666990826	0.878682173567765	0.574820978053913	0.547645849062523	0.194428322867055	0.632477802279861	0.535727872724645	0.534130087527767	0.584768796652667	0.527818418491891	0.496742433203436	0.885859348834558	0.268679496100787	0.178459520437008	0.552876256228982	0.575014871012995	0.58818971467368	0.549350298369019	0.254622708093908	0.129387967408294	0.530766122300552	0.8781861423399	0.893478897378807	0.573367869732691	0.578366354550075	0.87595183636286	0.154484576458404	0.572541713726058	0.240423853033796	0.879061167305389	0.876595564296771	0.874725039165642	0.875473881218241	0.524122462232552	0.896139996993267	0.531970820506845	0.867343287292662	0.889410534270839	0.469184395482629	0.572943014843538	0.849388384941942	0.198512599184528
cg08750459	0.391344042700434	0.43274943772013	0.605624577685388	0.403186936609364	0.387925268004007	0.783850143245232	0.767887527314118	0.118547798624924	0.766458891113141	0.458544769020074	0.45177389021821	0.141874475734013	0.473819614012021	0.385453560914177	0.447672039699754	0.438200766905339	0.432506830670992	0.28568041102587	0.696192148806044	0.167826150301279	0.133573547986727	0.414799154456595	0.465237446639318	0.448163903622863	0.396511613618322	0.13610002853468	0.123850561710081	0.415263804459687	0.788368099958329	0.797677801564185	0.412731877459061	0.431695149684109	0.699991644692207	0.122883472199614	0.441362502665638	0.136341293227436	0.717290568809381	0.771985958686463	0.751590242693882	0.774903381902323	0.386440716108578	0.747762606684057	0.352789019332233	0.766931656508066	0.760273408174955	0.363402091990525	0.409595170591292	0.757489113201865	0.143637726456867
cg17713488	0.667316318711615	0.687543053394999	0.207354392472862	0.769019260348926	0.653248086714326	0.606395715282671	0.693357198185884	0.639291928213642	0.302270303259879	0.204459310052335	0.253345555257237	0.585389664787383	0.158109395858916	0.299932404653958	0.357752519948366	0.630316993383042	0.342503764144429	0.782378355551241	0.668760349639006	0.648748320954326	0.400646384457629	0.754811948211449	0.227608893366016	0.679129624372627	0.329439411157198	0.775017342378766	0.675116431602915	0.706479271769978	0.600429336397243	0.669807976900133	0.288384077694411	0.26948572628519	0.273323206484122	0.643289521878897	0.652769021215522	0.342376671656636	0.2815441160576	0.660463318097228	0.704798265680801	0.701407469789821	0.373903840540819	0.676840426735149	0.295980018601992	0.640347114521446	0.659813159119537	0.325198142098889	0.729729654846094	0.274536829035819	0.21101943703103
cg20673407	0.485194564685312	0.490542725287742	0.0925943225600151	0.460583508885939	0.826709194623533	0.116094273424191	0.470093863933128	0.485206810679359	0.127627866514671	0.835893965250368	0.790571735300515	0.831435530063978	0.80947580746273	0.860947285472596	0.104495519752141	0.0636637657832637	0.833030944714455	0.489370277103641	0.801797920195216	0.470096740988058	0.478705002130183	0.129252558005966	0.156392286679905	0.500931795543034	0.130525208010802	0.08972544883956	0.114905136632965	0.491033756309315	0.497924757552468	0.508745499185717	0.495073729562596	0.461621039154758	0.115092636959593	0.475079048060304	0.108658446241454	0.465671905031151	0.111564360891025	0.453058015543105	0.118633696177321	0.48460734908207	0.509648543179065	0.113611939554985	0.471008877386143	0.792234580309048	0.464472435371523	0.479324932660108	0.105938851292051	0.127314172390063	0.802449252756148
cg01723420	0.767341202627507	0.335580677993092	0.685586148566213	0.240051744091757	0.460662962701296	0.751525698286723	0.763240069821349	0.745148856595339	0.758808455727352	0.447263613370959	0.459468321133789	0.744632059794595	0.452777450879872	0.775247345025649	0.475760265283848	0.423639716042242	0.504386773202291	0.771943342601798	0.763198634110718	0.747341985595721	0.315510370534806	0.770823472567349	0.495562921623505	0.751741483969049	0.766403051838016	0.72443774051578	0.7873710132594	0.730394679709602	0.444391594983037	0.775912772372598	0.451089565723805	0.73483468044259	0.52182290617038	0.785470122105083	0.771454638981678	0.512305762654264	0.774549003212514	0.492396941885189	0.483597445662708	0.746643356307655	0.476144521978664	0.738822713048272	0.463495620329589	0.527622456020722	0.474698273667057	0.207295135706561	0.498893418438117	0.772957461864903	0.448620829393489
cg04798314	0.612502517471939	0.672851949785692	0.910606101269721	0.124663725449114	0.590713201625091	0.654313064181672	0.865271928781436	0.911519360140648	0.0811034606690564	0.598663589855875	0.928077537777521	0.551571788695866	0.116596303670293	0.0780974867367403	0.549214123477184	0.117902771812375	0.593091797676853	0.0862873801841334	0.54751525930423	0.603717153192383	0.573363371237654	0.554426044959123	0.124141696000684	0.920257376726578	0.618664313671443	0.0756575692993693	0.585123379015925	0.90466094049248	0.582436780348138	0.910832939729783	0.615291945409442	0.0631507462580985	0.0916394483644984	0.0803640108387968	0.604681173142606	0.630852680094039	0.582776734533234	0.90606033848418	0.607680302286544	0.6372031232424	0.586844847413016	0.892218144304161	0.590070842806106	0.913443513016412	0.905941278877048	0.578347408273506	0.896274814203138	0.88517260536701	0.672690271866873
cg14161159	0.699719363223747	0.632589831933037	0.807766706114371	0.810856873235982	0.663510827419409	0.367123093254517	0.732613216163137	0.597659291155324	0.770375643097368	0.49368313793689	0.886197084349359	0.40045516239557	0.82161013481459	0.719295709163407	0.805865031692042	0.496746089640234	0.620609858809321	0.849256441536953	0.732483825139407	0.727345208490406	0.387628356925284	0.879253835694004	0.592078806630622	0.427878214600988	0.753540879065337	0.420933511637858	0.725118145683644	0.509886766025678	0.58812323931229	0.534670431264475	0.575795452594403	0.824089742847798	0.494819549350853	0.631697797572101	0.699127385416743	0.595747576053265	0.588875859403303	0.804151492823598	0.695964518573087	0.770069965637116	0.516216641730106	0.688715953715244	0.558707357962759	0.585858212484616	0.502528103628866	0.798854425218199	0.622626792057213	0.838910286713424	0.574344528028002
cg04633141	0.904380824320665	0.883222517947768	0.517345496561927	0.885766554295128	0.636521873001914	0.73761981068535	0.736969295973438	0.942477948291488	0.903435607798217	0.70957212476713	0.853392725001289	0.916054921765649	0.745685356772239	0.662407689741496	0.908500198910272	0.904635043877303	0.871062353759908	0.920073148404463	0.862602988696716	0.552997488089001	0.934629307295024	0.735127586909983	0.582367819457638	0.701725779257443	0.660743899899934	0.708874558642961	0.937595158773795	0.54845932799874	0.818660201471375	0.830420279518537	0.615594177218135	0.877241764467158	0.911954284458224	0.731474826767562	0.837160641138967	0.884669020224511	0.864754437142528	0.703995909990342	0.789108568284576	0.706349124184311	0.616703767354851	0.74558359863769	0.928489899637322	0.576702941706824	0.691735246877055	0.780198299867499	0.794415440509749	0.91156814829811	0.712820576215593
[truncated: 332 more columns]
