# Supplementary material for: Multifaceted immune dysregulation characterizes individuals at-risk for rheumatoid arthritis
Source: Nat Commun. 2023 Nov 22;14:7637. doi: 10.1038/s41467-023-43091-8 (PMC10665556; doi:10.1038/s41467-023-43091-8)
Supplement: Supplementary file 10 — Source Data [file 41467_2023_43091_MOESM10_ESM.zip › Dataset Fig 1 Suppl Fig 1 Suppl Figs 1-3/Figures_data/SourceData_SupplementalTable3.csv]

	DML	ccpPvccpM_bDiff	ccpPvccpM_aPval	ccpMvera_bDiff	ccpMvera_aPval	ccpPvera_bDiff	ccpPvera_aPval	DMG
cg02063695	cg02063695	-0.00183308879080984	0.929690695883294	0.0642142214552694	1.8155222904075e-05	0.0623811326644595	6.70762288071136e-05	NA
cg05084668	cg05084668	0.00926878471855341	0.796436391385821	-0.0944630389962823	0.00010063559463443	-0.0851942542777289	0.000662286438545102	ALG1L
cg23159337	cg23159337	-0.00298510980924732	0.891591122375065	-0.0399093924639548	0.00223203739500404	-0.0428945022732021	0.00145205748461019	NA
cg14137381	cg14137381	-0.020388380992673	0.143154524055646	0.0791642982978222	3.21998223106947e-05	0.0587759173051492	0.00183085482224871	NA
cg22025206	cg22025206	-0.0200080659851236	0.0831604204757532	0.0819295697886568	7.17384304856519e-07	0.0619215038035333	7.78529686584568e-05	NA
cg11629812	cg11629812	-0.0240638777451955	0.051743079736216	-0.0207848127725875	0.101975438486564	-0.044848690517783	0.00102332664139182	NA
cg05283184	cg05283184	0.0405722411138368	0.00108621597944097	0.0167891830144706	0.221273895138754	0.0573614241283075	0.000150938294579907	IRAK1BP1
cg05076221	cg05076221	-0.00423252204919111	0.779110814399366	0.0493849180237916	1.70887562423673e-05	0.0451523959746005	7.32368995276033e-05	HOXA5
cg09207400	cg09207400	-0.00479033108221583	0.699634046783168	0.0487896604489291	7.27545331959577e-06	0.0439993293667132	3.86705250043021e-05	HOXA5
cg14014955	cg14014955	-0.00758228772804315	0.484912102113759	0.0504119284020116	7.27545331959577e-06	0.0428296406739684	0.00014832629177143	HOXA5
cg17432857	cg17432857	-0.000848285397706761	0.950935822705832	0.0496568922694287	7.21486479450955e-06	0.0488086068717219	1.23821363758185e-05	HOXA3
cg27151303	cg27151303	-6.08712305163461e-05	0.993366337194468	0.0471538904029228	1.10494401627474e-05	0.0470930191724065	2.27795789921136e-05	HOXA3
cg20478239	cg20478239	0.00270003116383322	0.902551276262407	0.0655749549395577	1.15172838932583e-05	0.0682749861033909	7.99241971806218e-06	NA
cg15123087	cg15123087	-0.000895233944766427	0.980365802460296	-0.0776953220751492	8.86505031606521e-06	-0.0785905560199156	5.78126724029116e-07	ARHGEF5
cg06106484	cg06106484	0.0344738336014225	0.0449250998989095	0.0195313534982294	0.284722535038775	0.0540051870996519	0.00511161799652945	NA
cg25009553	cg25009553	-0.032204772049571	0.323765890108825	-0.0559595996010885	0.0354953066008072	-0.0881643716506595	0.00213023833519555	NA
cg13789015	cg13789015	-0.0220831066533613	0.0699087562020131	-0.027504180748705	0.0560104948429059	-0.0495872874020663	0.00112320626608847	NA
cg16653991	cg16653991	0.00171627062279056	0.951961503600201	-0.0298978454705963	0.157480074372094	-0.0281815748478058	0.177695448929098	NA
cg21224286	cg21224286	0.00133380146379203	0.953291586874957	-0.0548549981366345	0.00286591479205654	-0.0535211966728425	0.00298605020345764	CACNA2D4
cg04453367	cg04453367	-0.00251918085760194	0.855516167902848	0.0420344697014013	0.000838312085833569	0.0395152888437993	0.00149704693607273	CHGA
cg09971646	cg09971646	0.0234485716539289	0.0675095298825111	0.0240153336864275	0.0393767059496509	0.0474639053403564	8.2047111343125e-05	NA
cg10838389	cg10838389	0.0116077732868176	0.116938415974235	0.0161380566216617	0.0191056349801384	0.0277458299084793	0.000150938294579907	NA
cg26963367	cg26963367	0.00220086923646223	0.905208478005893	0.0506774035814098	0.00053384074342914	0.0528782728178721	0.000264183785339644	NA
cg10332116	cg10332116	0.00679127062225288	0.522338436840336	0.0464372414364924	0.000137554544808434	0.0532285120587452	9.26529712344818e-05	NA
cg20008800	cg20008800	0.00254770629534495	0.905208478005893	-0.0450090767562424	0.00443645693613952	-0.0424613704608975	0.0104452748616468	NA
cg03049249	cg03049249	-0.0120342888759837	0.389145694853766	0.0744085837234251	1.5958611251344e-05	0.0623742948474414	0.000262802803629569	RP11-219A15.1
cg04657146	cg04657146	0.0655467578965515	0.0887393393281699	0.134313402642386	0.000254257763282516	0.199860160538937	5.7265357094015e-07	NA
cg23899408	cg23899408	0.0490831068561713	0.0831604204757532	0.109540456066145	0.000135247980883235	0.158623562922317	3.29949328627493e-07	HOOK2
cg20381372	cg20381372	-0.0584280378105304	0.201091530834257	-0.132330900293753	0.0016910344742756	-0.190758938104283	3.86705250043021e-05	NA
cg25925710	cg25925710	-0.0050575416478208	0.878930486319666	0.0906315118819661	0.00134967528678935	0.0855739702341453	0.00261821553916683	NA
cg17782550	cg17782550	0.00204885074695749	0.905208478005893	-0.038270379527332	0.00101077291992146	-0.0362215287803745	0.00179011780382282	NA
cg08477332	cg08477332	-0.0173544220447154	0.688598234162289	-0.127033256394429	0.000404600585658276	-0.144387678439145	0.000120398902156875	NA
cg06494592	cg06494592	0.0178004516371	0.361990982075448	0.0724327842621882	7.27545331959577e-06	0.0902332358992882	1.84608004817506e-08	NA
cg04553112	cg04553112	0.0244841743946942	0.170615730787777	0.0719000378894585	8.86505031606521e-06	0.0963842122841526	8.87436806598849e-09	NA
cg17250082	cg17250082	0.0507259217229041	0.0163413165367047	0.0389707465143583	0.0126932068304573	0.0896966682372624	2.27795789921136e-05	NA
cg08762424	cg08762424	0.0472235656485672	0.065031506574201	0.0481841924634654	0.019197486923524	0.0954077581120327	0.000194265023895191	NA
cg19432846	cg19432846	0.0375126732281594	0.0743225644610934	0.0623639195808007	0.000393068790123291	0.0998765928089602	2.26051077327068e-07	NA
cg17975832	cg17975832	-0.0201614838012266	0.399101010609602	-0.0502378316234912	0.0234699699646674	-0.0703993154247178	0.00250643607791317	NA
cg26913058	cg26913058	0.0126737760010023	0.524556704664436	0.0963574491097021	0.000962185426756633	0.109031225110704	0.000264183785339644	MRPL28
cg12437481	cg12437481	0.0113848834533992	0.522338436840336	0.0788201103520636	0.00127476934517091	0.0902049938054628	0.000264183785339644	MRPL28
cg02219949	cg02219949	0.0111585471271051	0.577509141821633	0.0570139076464843	0.001882682939196	0.0681724547735894	0.000431304506054359	NA
cg08835041	cg08835041	0.021923812235574	0.315353083923997	0.102387344568416	0.00129883943503028	0.12431115680399	0.000189554022966447	NA
cg10044179	cg10044179	0.0107482769413597	0.699634046783168	0.0843566733000174	0.000598290481226341	0.0951049502413771	0.000194265023895191	NA
cg17519938	cg17519938	0.0216549563752774	0.0330920673931869	0.0121681605164625	0.338527320332934	0.0338231168917399	0.00788766051628237	NA
cg03306615	cg03306615	0.0129300859875736	0.201091530834257	0.0327379539936991	0.0121443833294305	0.0456680399812727	0.00102332664139182	NA
cg26051413	cg26051413	0.023046007268904	0.0711247291230381	0.0296028523927825	0.0890123432437394	0.0526488596616865	0.00435720255675098	NA
cg15971518	cg15971518	0.0141350404778738	0.577458055702127	0.0675683007882931	0.00367769427211756	0.081703341266167	0.000662286438545102	NA
cg27630820	cg27630820	-0.0163331692902324	0.392333986255804	0.0488225286616782	0.0024491358561504	0.0324893593714458	0.0352009108723337	PIWIL1
cg19424457	cg19424457	-0.0217562753563344	0.323765890108825	0.0635776636993766	0.000901392801704871	0.0418213883430422	0.0188654749229767	PIWIL1
cg11931211	cg11931211	-0.0257550739708841	0.27490374181714	0.0469556591029981	0.0184754341595865	0.0212005851321141	0.24298178088008	PIWIL1
cg26168643	cg26168643	0.0360575755772969	0.0115082642637077	0.00104306516968944	0.949853774152467	0.0371006407469864	0.035854008627236	NA
cg15111296	cg15111296	0.0163381637030886	0.563129767466553	0.068647642644151	0.00173109277542348	0.0849858063472396	0.000189554022966447	NA
cg12892701	cg12892701	0.00155928251421666	0.945650096790619	0.0658762302996668	0.000229221389371289	0.0674355128138835	0.000194265023895191	HOPX
cg04364695	cg04364695	0.0248963025896833	0.141064362606501	0.0587845451600463	0.00179989233391597	0.0836808477497296	3.86705250043021e-05	ZMAT4
cg00817464	cg00817464	-0.0083604881240511	0.856547146786609	0.15235867510622	3.4512462380001e-05	0.143998186982169	0.000124414321475605	XPNPEP1
cg22190077	cg22190077	-0.0110941342073364	0.688598234162289	-0.055793032372958	0.0191056349801384	-0.0668871665802944	0.00558262260957224	NA
cg04244433	cg04244433	0.00247733633209291	0.905565178366123	-0.0680673106608028	0.000941177402669705	-0.0655899743287099	0.00183085482224871	GTF3A
cg11655627	cg11655627	0.00263020093374122	0.905208478005893	-0.0691381724961078	0.000435670298417908	-0.0665079715623666	0.00102332664139182	GTF3A
cg04413036	cg04413036	0.0367061406235829	0.120316057166775	0.0442223273096863	0.0407577272551678	0.0809284679332692	0.000261971090521455	NA
cg05690441	cg05690441	0.00341318581756944	0.784991464233059	0.0318914663439971	0.00134146212122854	0.0353046521615666	0.000553050484294703	CYR61
cg18822299	cg18822299	-0.00690864556611254	0.78637711942972	0.0808011707694102	0.000761706501485476	0.0738925252032976	0.00198762237919489	DDX10
cg13861644	cg13861644	-0.0225209567959076	0.283910043296692	0.0563590830313906	0.00207715803905991	0.033838126235483	0.0462723645542267	PIWIL1
cg15011409	cg15011409	0.012928579725268	0.116938415974235	0.0165562032173318	0.119919294140999	0.0294847829425998	0.00817832062653099	NA
cg13546858	cg13546858	-0.0165106504893637	0.345539190474777	-0.0141813381415435	0.411412530541716	-0.0306919886309072	0.0546518873210832	NA
cg02769477	cg02769477	0.000381352313420402	0.991955634830004	0.0566915900276392	0.00379109460513142	0.0570729423410596	0.00394672776788613	NA
cg10417901	cg10417901	0.018084910003669	0.0504529588661962	-0.0468432990012108	7.21486479450955e-06	-0.0287583889975418	0.00298605020345764	NA
cg07929412	cg07929412	-0.0808168866704028	0.0115082642637077	0.0783158177711353	0.00729356438453032	-0.00250106889926749	0.939323076397244	NA
cg24229304	cg24229304	0.00572465965343777	0.784991464233059	-0.0584202573055773	0.00155985077482602	-0.0526955976521395	0.00558262260957224	NA
cg11045331	cg11045331	-0.0213479797294049	0.0308645416690483	0.0228924542321917	0.026788562078252	0.00154447450278672	0.886449971035732	NA
cg02691506	cg02691506	0.0119228167201031	0.663009333005091	0.0856256777722864	7.21486479450955e-06	0.0975484944923895	6.09222473137034e-07	SSUH2
cg18697348	cg18697348	-0.0232295554292457	0.120316057166775	0.0406385640580043	0.00110397964031316	0.0174090086287587	0.0894871705452626	SELK
cg15204487	cg15204487	0.00286223808410568	0.916284575843009	-0.0567373642072874	0.00127476934517091	-0.0538751261231817	0.0014259049992216	NA
cg03209412	cg03209412	0.0153981364545585	0.244120009908751	-0.0434444489616641	0.00301598971398317	-0.0280463125071057	0.0424029991104468	NA
cg26968378	cg26968378	-0.0229445229003857	0.116938415974235	0.0424679095038148	0.00442451802425411	0.0195233866034292	0.185351193679368	NA
cg12633154	cg12633154	0.0199906615361317	0.494308192662404	0.10514685472815	8.86505031606521e-06	0.125137516264282	3.29949328627493e-07	RNF39
cg14600855	cg14600855	0.0026692602660715	0.83213597052476	0.0400031960983572	0.00421633898559806	0.0426724563644287	0.00298605020345764	CLIC5
cg27352433	cg27352433	-0.00824314088233502	0.519243961032761	0.0615742694371929	3.58268408490009e-05	0.0533311285548579	0.000431304506054359	NA
cg22852245	cg22852245	-0.0204212885013646	0.488470183482891	0.0866053274606924	0.00367769427211756	0.0661840389593278	0.0300426371179563	MCM9
cg13808314	cg13808314	-0.0269050044521149	0.0783635413749374	0.0582595442866253	6.86872010073976e-05	0.0313545398345104	0.0319341011251766	THSD7A
cg17569124	cg17569124	-0.00972182405448452	0.494308192662404	0.0632558221998253	4.68849643095284e-06	0.0535339981453408	6.0004744509385e-05	HOXA3
cg02005600	cg02005600	-0.0120025752854479	0.31495415860364	0.0618256927439311	4.68849643095284e-06	0.0498231174584832	0.000120398902156875	HOXA3
cg14882265	cg14882265	-0.00629994831764902	0.563129767466553	0.0492936038138881	3.82298281138286e-05	0.0429936554962391	0.000368171607508837	NA
cg20234172	cg20234172	0.0174084297415269	0.105297716040883	-0.0450169501453365	2.63724616520064e-05	-0.0276085204038096	0.00591921615995916	NA
cg25601471	cg25601471	-0.0332806295871125	0.0449250998989095	0.0705368981023969	7.57129200803015e-05	0.0372562685152844	0.0265257778258491	NA
cg27134251	cg27134251	-0.032578936775962	0.0449250998989095	0.0680178975690295	7.63365018637482e-05	0.0354389607930675	0.0211677306959958	NA
cg09050832	cg09050832	-0.0379356320772211	0.0465410774138449	0.0783758171922289	0.000116407807696834	0.0404401851150078	0.0337525471945963	NA
cg02490460	cg02490460	-0.0323679872677489	0.0646732847585553	0.0774274519492933	6.86872010073976e-05	0.0450594646815444	0.0137479999551024	NA
cg01003893	cg01003893	0.0209424580744957	0.311295269899244	-0.0243721930953841	0.178618742329872	-0.00342973502088839	0.859671641540677	NA
cg04579291	cg04579291	-0.0195738414543829	0.0274920208502151	0.0679050157106605	7.27545331959577e-06	0.0483311742562776	0.0010627400140426	SLC25A37
cg25569470	cg25569470	-0.0120349069559302	0.345066392683384	0.0519491185559208	2.63724616520064e-05	0.0399142115999906	0.000677606800908713	NA
cg09365932	cg09365932	-0.01982981405691	0.326454907202464	0.0807352832849406	0.00014332134396497	0.0609054692280306	0.00372457592789541	NA
cg06894600	cg06894600	-0.0123616957863853	0.399101010609602	0.0509208463144347	1.94790234666162e-05	0.0385591505280494	0.000449021966321019	NA
cg16352527	cg16352527	-0.0185396777660121	0.0147590000591777	0.0440154204097959	1.70887562423673e-05	0.0254757426437838	0.00758917936205519	NA
cg02786339	cg02786339	-0.00776400088159801	0.323765890108825	0.0239514559630519	0.00229898023796116	0.0161874550814539	0.0412762698733679	NA
cg15480998	cg15480998	-0.0119882879638675	0.170615730787777	0.040849764333733	7.21486479450955e-06	0.0288614763698655	0.00075465244711378	KCNMA1
cg17686260	cg17686260	0.0602906745913866	0.0449250998989095	-0.120838384149407	7.21486479450955e-06	-0.0605477095580206	0.0076157867353436	NA
cg12859507	cg12859507	-0.000347117962297361	0.991955634830004	-0.0738559030811955	0.00370093692941884	-0.0742030210434929	0.00368741417370531	NA
cg16481612	cg16481612	-0.0180811503405631	0.198498813134002	0.0727100888795831	2.93936906239075e-05	0.05462893853902	0.00150355086150562	NA
cg09296044	cg09296044	-0.00231133950505005	0.933034092836127	0.0396558276065862	0.0234699699646674	0.0373444881015361	0.0323670964277577	EPB42
cg03744383	cg03744383	-0.0322354178871133	0.014347927736863	0.0685009107299124	8.86505031606521e-06	0.0362654928427992	0.0137479999551024	CES1
cg05457730	cg05457730	-0.00501781316217875	0.855516167902848	0.0883864160942497	0.000950002498958612	0.0833686029320709	0.00250643607791317	NA
cg22798362	cg22798362	0.000844191365170777	0.963199655773971	-0.0580489963615555	0.00108686817584773	-0.0572048049963848	0.00145205748461019	NA
cg21329660	cg21329660	0.0104180598076246	0.510630278366115	-0.0599502860309929	9.84897893779119e-05	-0.0495322262233684	0.000960965137037113	NA
cg10783469	cg10783469	0.00886160730497343	0.440971833267174	0.0335775564599364	0.000321941376426332	0.0424391637649098	1.58213131387186e-05	NA
cg03847896	cg03847896	-0.0105975952142018	0.669621028546133	0.09865063772484	7.41493923449573e-05	0.0880530425106382	0.000508500720212407	RAP1A
cg17218026	cg17218026	0.0038851595169114	0.839576999761969	-0.0676104727500914	0.00055570453754454	-0.06372531323318	0.0012653397661525	ADAR
cg19699106	cg19699106	0.0855858908996801	0.000572450920937435	-0.109234452421192	8.86505031606521e-06	-0.0236485615215124	0.280822602241496	NA
cg02077920	cg02077920	0.0259080206114711	0.120316057166775	-0.0589426669760833	0.00127476934517091	-0.0330346463646122	0.0684266919888449	NA
cg18082583	cg18082583	-0.0210241080533848	0.323765890108825	0.0681544556492367	0.00189429881166772	0.0471303475958519	0.0328845607908521	TTC27
cg09220401	cg09220401	0.0443733073750588	0.0449250998989095	-0.110697917178878	7.17384304856519e-07	-0.0663246098038189	0.000677606800908713	NA
cg20053110	cg20053110	-0.0584207547699493	0.067568119945909	0.0954318054961558	0.000633435707337336	0.0370110507262065	0.172575521492422	NA
cg18434912	cg18434912	0.0227369547512704	0.484912102113759	-0.0745959944286622	0.01822973000028	-0.0518590396773919	0.0993159632439014	AMD1
cg11539674	cg11539674	-0.0339150108725775	0.0449250998989095	0.0707319037689685	2.45595382598737e-05	0.0368168928963911	0.01957107597591	SND1
cg12183347	cg12183347	0.00858072344184335	0.735088757066429	-0.0698653151771683	0.00585606897060657	-0.061284591735325	0.0144838644792889	NA
cg14024893	cg14024893	-0.0015012093687321	0.945650096790619	0.057848155713917	0.00311772159564043	0.0563469463451849	0.00468049699498052	ENTPD2
cg02275226	cg02275226	0.0266319636001234	0.38945589578036	-0.0728649865509294	0.00207715803905991	-0.046233022950806	0.0383617824216284	NA
cg18705301	cg18705301	0.0600534993923302	0.0363130118499664	-0.103498298161255	2.40364528593775e-05	-0.0434447987689245	0.047256001585309	NA
cg02301920	cg02301920	-0.0130334189973428	0.494308192662404	0.104744621012273	2.63724616520064e-05	0.0917112020149299	0.000335399014798883	CES1
cg04850148	cg04850148	0.0776132700887079	0.0115082642637077	-0.171756976638971	8.86505031606521e-06	-0.0941437065502635	0.0123982707455971	CCL4L1
cg20246743	cg20246743	-0.018016258980339	0.494308192662404	0.0558049375320679	0.0127012483891926	0.037788678551729	0.0727560497996206	NA
cg10148932	cg10148932	-0.0311995567122794	0.178228142717767	0.110222186343348	0.000225667260865326	0.0790226296310684	0.00793985862419832	NA
cg01243097	cg01243097	-0.0300380327470875	0.0899390005671573	0.0776728112871051	0.00011380891973444	0.0476347785400176	0.0137479999551024	NA
cg15242686	cg15242686	0.0110411089805029	0.772786444143666	-0.103766908058594	3.58268408490009e-05	-0.092725799078091	0.000264183785339644	NA
cg11247378	cg11247378	-0.0598789744314513	0.051743079736216	0.144632151318898	7.21486479450955e-06	0.0847531768874469	0.00356229968231702	NA
cg01934408	cg01934408	-0.0073069044300651	0.484912102113759	-0.0296778127668276	0.00596567513145926	-0.0369847171968927	0.000662286438545102	NA
cg25608392	cg25608392	-0.00100926281352942	0.953291586874957	0.0205521381071962	0.181165747792548	0.0195428752936668	0.205134907094191	NA
cg18467790	cg18467790	-0.12752907106628	0.00108621597944097	0.0996769163320991	0.0153740601556308	-0.0278521547341807	0.507848205790065	NA
cg12443985	cg12443985	-0.00683045369258262	0.59684542701461	0.0384190774259298	0.00919310776497795	0.0315886237333471	0.0336574905777405	TRAPPC9
cg26626342	cg26626342	-0.0133454365322583	0.170615730787777	0.023323853071371	0.0147675683629196	0.00997841653911269	0.2674424996018	COL13A1
cg18319102	cg18319102	-0.0306187505491617	0.0765206913576983	0.044903281356194	0.0104668512001178	0.0142845308070323	0.382719709806359	PIWIL1
cg18980028	cg18980028	0.0091238825088088	0.59684542701461	0.0408660572515357	0.019197486923524	0.0499899397603445	0.00456319123056459	NA
cg11142730	cg11142730	0.0492175984226207	0.00389163341138249	-0.068269485227453	0.000254257763282516	-0.0190518868048323	0.2674424996018	NA
cg01366882	cg01366882	0.0267375025166515	0.065031506574201	-0.0726007394684733	3.36866448430278e-06	-0.0458632369518218	0.00145205748461019	CDH4
cg14087524	cg14087524	0.0161594568414731	0.596074701207171	0.0861704742903052	0.00398906994835408	0.102329931131778	0.00102332664139182	INPP5B
cg17797028	cg17797028	0.0212202109384704	0.298761552000713	-0.0694514661670179	0.000901392801704871	-0.0482312552285474	0.0161652212625771	NA
cg17865545	cg17865545	0.0409873670484873	0.0449250998989095	-0.103793468279805	9.37822414121316e-07	-0.0628061012313176	0.00089125665786429	NA
cg17013363	cg17013363	-0.0210484880995053	0.048001481859275	0.0769886517982987	8.86505031606521e-06	0.0559401636987934	0.00106519598636395	NA
cg01829241	cg01829241	-0.0435512219807639	0.0115082642637077	0.0900350599077843	8.86505031606521e-06	0.0464838379270204	0.00817832062653099	NA
cg16426182	cg16426182	0.0330630757013435	0.0357637575800797	-0.0676005786639294	2.40364528593775e-05	-0.034537502962586	0.0196711647690142	NA
cg04468621	cg04468621	-0.0175133434143587	0.0646732847585553	0.0674795560868385	3.58268408490009e-05	0.0499662126724798	0.00218136643013072	RP11-701P16.2
cg13005202	cg13005202	-0.0307692584837502	0.0278119081954251	0.0783397933755031	2.33130527163724e-05	0.0475705348917529	0.00814232916545427	NA
cg24796644	cg24796644	-0.0540958800788698	0.0460534825779888	0.084876008863962	0.000395221552410044	0.0307801287850922	0.188980847848028	NA
cg26872907	cg26872907	-0.0246971798072925	0.0465410774138449	0.0744622945930462	4.55710550085407e-05	0.0497651147857537	0.00609663055561005	NA
cg12590535	cg12590535	0.0103751608140109	0.596074701207171	-0.066763462178711	0.000435670298417908	-0.0563883013647002	0.00233048148864429	NA
cg15871419	cg15871419	0.0159710043348246	0.0723524864734317	-0.0754196028339352	0.000110993624261665	-0.0594485984991106	0.00270759889021326	NA
cg09507567	cg09507567	0.0158486593098002	0.268730053711185	-0.070460912165497	2.95652500684177e-06	-0.0546122528556969	6.13841688790813e-05	NA
cg06064525	cg06064525	-0.00858875062231929	0.699634046783168	0.0481910093013219	0.00782725703904974	0.0396022586790026	0.0323670964277577	NA
cg12070987	cg12070987	-0.0210633391071621	0.067568119945909	0.0691698798025991	1.03436993992584e-05	0.0481065406954371	0.00154757191763947	TCIRG1
cg08863777	cg08863777	-0.0278968938563298	0.0113619273732857	0.0696285844271652	7.27545331959577e-06	0.0417316905708355	0.00456319123056459	NA
cg10838410	cg10838410	-0.0290619038822811	0.0330920673931869	0.0867932320965137	1.70887562423673e-05	0.0577313282142325	0.00368741417370531	NA
cg16847214	cg16847214	0.0174665632933678	0.31495415860364	-0.0863095841342708	3.36866448430278e-06	-0.068843020840903	7.78529686584568e-05	NA
cg09711238	cg09711238	0.0115482653535619	0.563129767466553	-0.0521306334445063	0.00194042203219481	-0.0405823680909444	0.0118930475764821	IFNG
cg00291442	cg00291442	0.0151168740777839	0.380507000470894	-0.0524764491580557	0.00176294234628994	-0.0373595750802718	0.0199495292874854	ANKS1B
cg18105134	cg18105134	0.0171615539567209	0.563129767466553	0.0973710446388085	0.00120505740923774	0.114532598595529	0.000189554022966447	PROZ
cg16688050	cg16688050	0.026092698188335	0.0449250998989095	-0.066321361857291	2.40364528593775e-05	-0.0402286636689559	0.00946489578887216	NA
cg19649900	cg19649900	-0.0226899302005485	0.0378657800568748	0.0760412352283411	7.27545331959577e-06	0.0533513050277925	0.0010627400140426	NA
cg24399712	cg24399712	-0.0369594993811724	0.0718292218652026	0.10635768541676	4.68849643095284e-06	0.0693981860355873	0.00115531595453051	NA
cg24920358	cg24920358	-0.015010728885029	0.191329239700357	0.037936340214644	0.00118788058413587	0.0229256113296151	0.0462457165142983	PPIE
cg11518408	cg11518408	-0.0164369916635098	0.0330920673931869	0.0405190587520888	7.95547907189707e-05	0.0240820670885791	0.01957107597591	NA
cg19759481	cg19759481	-0.00821175145795139	0.58523141582468	0.0644004786683952	9.44090630399676e-06	0.0561887272104438	0.000123521465256381	HOXA3
cg25307665	cg25307665	-0.0123444087408175	0.494308192662404	0.0719645377154309	6.2943318534172e-05	0.0596201289746133	0.000736184144369855	HOXA3
cg06758847	cg06758847	-0.0237015776291686	0.105309637380843	0.0376083187555753	0.0168463246204026	0.0139067411264067	0.356157028706808	NA
cg07040013	cg07040013	-0.0224803300928506	0.283910043296692	0.0692993692055449	0.00348019725887688	0.0468190391126943	0.0399128431588324	NA
cg23596287	cg23596287	0.0182859002443999	0.173651037527382	-0.0613327857617797	2.36317152219121e-05	-0.0430468855173798	0.00200809216861853	NA
cg22992730	cg22992730	-0.0369995772983003	0.040231086866576	0.072058893614258	5.9346030893729e-05	0.0350593163159577	0.0232717416121281	NA
cg23471274	cg23471274	0.015737261230187	0.345539190474777	-0.0522108519170687	6.71858736494385e-05	-0.0364735906868817	0.00782109925153802	NA
cg24617313	cg24617313	0.0113715520120828	0.677336756573424	-0.0940277078946077	0.00011380891973444	-0.0826561558825248	0.000960965137037113	NA
cg19051117	cg19051117	-0.021538998198303	0.494308192662404	0.0615116529791848	0.0194603654928904	0.0399726547808818	0.115516316112907	NA
cg17035899	cg17035899	0.0488069128214405	0.0094157134597658	-0.0133517113497258	0.375100787166924	0.0354552014717146	0.0444228907599684	MYL5
cg19287610	cg19287610	-0.0551125551553554	6.95143634512575e-05	-0.00586573925018319	0.676841421091366	-0.0609782944055386	0.000264183785339644	NA
cg22785556	cg22785556	-0.070139021996383	0.00126058128743121	0.0449674705137383	0.0454767084877186	-0.0251715514826447	0.318927806328728	C7orf50
cg07965995	cg07965995	-0.0589416467455518	0.0278119081954251	0.0426597898887867	0.095441039497166	-0.0162818568567651	0.539457821336871	NXN
cg08103988	cg08103988	-0.149246437289563	7.27463374890134e-06	0.126482611201168	0.00370093692941884	-0.0227638260883949	0.582180020213318	NA
cg21358336	cg21358336	-0.128305107986981	1.41166729358094e-05	0.126140672913901	0.00142844187929691	-0.00216443507307962	0.951962677189489	NA
cg08750459	cg08750459	-0.124518036467319	7.27463374890134e-06	0.106492899969911	0.00370093692941884	-0.0180251364974083	0.599886474827179	NA
cg17713488	cg17713488	0.0847026647039073	0.000572450920937435	-0.063774327403665	0.0138744011147641	0.0209283373002424	0.39132493027419	COL5A3
cg20673407	cg20673407	0.122885207752133	0.000572450920937435	-0.0628310492322042	0.095441039497166	0.0600541585199292	0.115516316112907	NA
cg01723420	cg01723420	-0.0594366401519065	0.000757335348488234	0.0435775677627442	0.024410775014724	-0.0158590723891623	0.413969652880803	N4BP1
cg04798314	cg04798314	0.106816338347833	0.00389163341138249	0.0242988839687384	0.600737746864819	0.131115222316571	0.00456961975531469	SMYD3
cg14161159	cg14161159	0.0653223784495029	0.00389163341138249	-0.0162849754836798	0.514573696137216	0.0490374029658232	0.0546518873210832	C2orf27A
cg04633141	cg04633141	-0.0538133990889461	0.00283797183235758	0.0188639127000795	0.293646377124621	-0.0349494863888666	0.0546518873210832	TMEM184A
