# Supplementary material for: Multifaceted immune dysregulation characterizes individuals at-risk for rheumatoid arthritis
Source: Nat Commun. 2023 Nov 22;14:7637. doi: 10.1038/s41467-023-43091-8 (PMC10665556; doi:10.1038/s41467-023-43091-8)
Supplement: Supplementary file 10 — Source Data [file 41467_2023_43091_MOESM10_ESM.zip › Dataset Fig 2-3, Suppl Figs 3-5.xlsx]

## Sheet: tmr frequeny Figure 2
	Aggrecan Neg	CILP Neg	RA Antigens Neg	Enolase Neg	Flu Neg	Vim+Fib Neg	Aggrecan CCP	CILP CCP	RA Antigens CCP	Enolase CCP	Flu CCP	Vim+Fib CCP	Aggrecan RA	CILP RA	RA Antigens RA	Enolase RA	Flu RA	Vim+Fib RA
Neg1	2.69445	0.89815	3.5926	0	43.1112	0
Neg2	0.396878	0.132293	1.32293	0.661463	39.9524	0.132293
Neg3	0	0	0.219217	0.219217	11.6185	0
Neg4	1.05189	0.350631	1.92847	0.175316	39.7966	0.350631
Neg5	4.03633	1.44155	6.63111	0	4.32464	1.15324
Neg6	0.843348	0.421674	1.26502	0	14.7586	0
Neg7	0	0.927816	0.927816	0	18.5563	0
Neg8	0.343784	1.37514	3.09406	0.687569	25.0963	0.687569
Neg9	0.790983	0	1.18647	0.395491	91.754	0
Neg10	0.961076	0.320359	1.60179	0.320359	5.12574	0
Neg11	1.04009	1.18867	2.52593	0.297168	2.37734	0
Neg12	0	0	1.93358	1.93358	19.3358	0
Neg13	1.1549	0.288725	3.03162	1.44363	38.2561	0.144363
Neg14	0.944912	0.0859011	2.14753	1.11671	26.1998	0
Neg15	0.969063	0	3.39172	1.21133	8.23703	1.21133
Neg16	0.532056	1.06411	1.59617	0	34.0516	0
Neg17	0.166392	0.332784	0.665568	0.166392	24.1269	0
Neg18	1.10363	0.367877	1.83938	0	16.9223	0.367877
Neg19	0.262055	0	0.262055	0	0.262055	0
Neg20	0.187811	0	0.563433	0	27.6082	0.375622
Neg21	0.872321	0.872321	2.03542	0	5.23393	0.290774
Neg22	0.560915	0.560915	1.68275	0.280458	73.7604	0.280458
Neg23	1.53723	0.922339	3.07446	0	118.059	0.614893
Neg24	0.809913	1.13388	3.40164	1.29586	20.7338	0.161983
Neg25	0.949097	0.632731	1.89819	0.316366	47.1385	0
Neg26	0.760958	0	1.52192	0.253653	24.097	0.507305
Neg27	3.10728	1.94205	15.148	3.8841	13.5943	6.21456
Neg28	0.875095	0	1.16679	0	24.211	0.291698
Neg29	3.56603	0	3.7758	0.209767	2.5172	0
Neg30	0.752691	1.00359	1.75628	0	21.828	0
CCP1							7.82281	3.91141	11.7342	0	1.46678	0
CCP2							0.482102	0	2.41051	1.44631	9.15994	0.482102
CCP3							1.6372	0.818599	3.27439	0	13.0976	0.818599
CCP4							1.77662	1.48052	4.14545	0	103.636	0.88831
CCP5							0	3.28789	3.50708	0	10.302	0.219192
CCP6							0.340163	0.566938	0.907101	0	4.98906	0
CCP7							1.432	0.357999	2.506	0.715999	4.65399	0
CCP8							0.587441	1.17488	1.76232	0	1.61546	0
CCP9							0.452116	0.994656	2.26058	0.632963	9.94656	0.180847
CCP10							0.204336	0.613008	0.817344	0	8.37778	0
CCP11							0.959371	1.91874	5.27654	0.959371	51.3263	1.43906
CCP12							0.862456	1.03495	2.93235	0.862456	12.7643	0.172491
CCP13							3.35294	0.609626	5.48663	1.52406	18.5936	0
CCP14							2.36284	2.59912	5.19824	0.236284	35.2063	0
CCP15							2.77341	1.84894	5.54682	0.924471	1.84894	0
CCP16							1.08769	0.217538	2.39292	1.08769	35.4587	0
CCP17							1.29693	0	1.9454	0.648466	31.1264	0
CCP18							2.14255	1.07128	5.71347	2.14255	59.2772	0.357092
CCP19							0.238146	0	1.42888	0.476293	110.262	0.714439
CCP20							0.939276	0.469638	2.0351	0.313092	19.8813	0.313092
CCP21							1.0946	0	1.36825	0.27365	6.84126	0
CCP22							0.562156	0.187385	1.12431	0.37477	26.0465	0
CCP23							2.20919	1.47279	5.6457	0.98186	28.2285	0.98186
CCP24							1.06996	1.24828	3.20987	0.891631	59.561	0
RA1													0.53183	1.06366	1.59549	0	10.1048	0
RA2													0.977831	0.977831	1.95566	0	2.23504	0
RA3													0	0	1.37779	1.37779	17.9113	0
RA4													0.536337	3.48619	5.36337	1.34084	1.60901	0
RA5													0.264306	1.05722	1.58583	0	10.5722	0.264306
RA6													0.445077	0	0.445077	0	53.4093	0
RA7													1.38777	2.22043	3.88576	0.277554	24.4248	0
RA8													0.484629	0.484629	1.61543	0.646172	33.1163	0
RA9													1.0663	0.639782	2.34587	0.426521	63.3384	0.213261
RA10													2.61016	1.18644	5.6949	1.42372	15.1864	0.474575
RA11													1.02627	0	1.43678	0.205255	35.3038	0.205255
RA12													0	0.68451	2.39578	1.71127	30.4607	0
RA13													0	0	0	0	7.62311	0
RA14													2.46071	0.615176	7.68971	2.46071	9.53523	2.15312
RA15													1.69228	0.615375	2.4615	0.153844	9.38447	0
RA16													1.92649	1.92649	6.16475	2.31178	51.2445	0
RA17													5.44936	1.67673	15.9289	4.611	7.12609	4.19182

## Sheet: cilp.agg. phenotype Figure 3
	MC1 pct_cilp N	MC2 pct_cilp N	MC3 pct_cilp N	MC4 pct_cilp N	MC5 pct_cilp N	MC6 pct_cilp N	MC7 pct_cilp N	MC8 pct_cilp N	MC9 pct_cilp N	MC10 pct_cilp N	MC1 pct_cilp P	MC2 pct_cilp P	MC3 pct_cilp P	MC4 pct_cilp P	MC5 pct_cilp P	MC6 pct_cilp P	MC7 pct_cilp P	MC8 pct_cilp P	MC9 pct_cilp P	MC10 pct_cilp P	MC1 pct_cilp RA	MC2 pct_cilp RA	MC3 pct_cilp RA	MC4 pct_cilp RA	MC5 pct_cilp RA	MC6 pct_cilp RA	MC7 pct_cilp RA	MC8 pct_cilp RA	MC9 pct_cilp RA	MC10 pct_cilp RA	MC1 pct_agg N	MC2 pct_agg N	MC3 pct_agg N	MC4 pct_agg N	MC5 pct_agg N	MC6 pct_agg N	MC7 pct_agg N	MC8 pct_agg N	MC9 pct_agg N	MC10 pct_agg N	MC1 pct_agg P	MC2 pct_agg P	MC3 pct_agg P	MC4 pct_agg P	MC5 pct_agg P	MC6 pct_agg P	MC7 pct_agg P	MC8 pct_agg P	MC9 pct_agg P
Neg1
Neg2																															0	0	0	50	0	0	0	50	0	0
Neg3
Neg4	0	0	0	0	0	0	0	0	100	0																					20	0	0	0	20	0	0	20	0	40
Neg5	0	0	0	0	0	0	0	33.33	0	66.67																					0	0	0	10	0	30	0	10	10	40
Neg6																															0	0	0	100	0	0	0	0	0	0
Neg7	0	0	0	0	0	0	100	0	0	0
Neg8	0	50	0	0	0	0	0	0	0	50
Neg9																															0	0	50	0	50	0	0	0	0	0
Neg10																															0	50	0	50	0	0	0	0	0	0
Neg11	0	0	0	0	0	0	50	0	0	50																					0	0	0	0	0	0	0	50	0	50
Neg12
Neg13	0	0	0	0	0	0	0	0	100	0																					0	0	0	16.67	16.67	16.67	0	0	33.33	16.67
Neg14																															0	0	14.29	0	0	0	0	0	42.86	42.86
Neg15																															0	0	0	0	0	0	0	0	100	0
Neg16	0	0	0	0	0	0	0	33.33	33.33	33.33																					0	0	0	0	0	0	0	0	0	100
Neg17	0	0	50	0	0	0	0	0	0	50
Neg18																															0	0	0	100	0	0	0	0	0	0
Neg19
Neg20
Neg21	0	0	0	0	0	100	0	0	0	0																					0	0	0	0	0	0	0	0	0	100
Neg22	0	0	0	0	0	0	0	0	0	100																					0	0	0	0	0	0	0	0	0	100
Neg23	0	0	0	0	0	0	0	0	0	100																					0	0	33.33	0	0	0	0	66.67	0	0
Neg24	0	0	0	0	0	0	33.33	0	33.33	33.33																					0	0	0	0	0	0	0	0	100	0
Neg25	0	0	0	0	0	0	0	0	0	100																					0	0	0	0	0	0	0	0	50	50
Neg26																															0	0	0	0	0	0	0	0	0	100
Neg27	25	0	0	25	0	0	0	0	50	0																					0	0	0	0	20	0	0	40	40	0
Neg28																															100	0	0	0	0	0	0	0	0	0
Neg29																															0	0	0	0	7.69	0	0	7.69	69.23	15.38
Neg30	0	0	0	0	0	0	33.33	0	66.67	0																					0	0	0	0	0	0	0	0	100	0
CCP1											0	0	0	85.71	14.29	0	0	0	0	0																					58.33	8.33	0	0	0	0	8.33	16.67	0
CCP2																																									0	100	0	0	0	0	0	0	0
CCP3																																									0	100	0	0	0	0	0	0	0
CCP4											0	0	0	0	0	0	0	0	0	100																					0	0	0	0	0	0	0	50	0
CCP5											0	54.55	9.09	36.36	0	0	0	0	0	0
CCP6											0	33.33	0	33.33	0	0	33.33	0	0	0																					0	0	0	0	0	0	0	0	0
CCP7																																									0	0	0	0	0	0	0	0	50
CCP8											0	0	0	28.57	0	0	0	14.29	0	57.14																					0	0	0	0	0	0	0	0	50
CCP9											0	0	0	11.11	0	22.22	0	11.11	22.22	33.33																					0	0	0	0	0	0	0	33.33	0
CCP10											0	0	0	0	0	0	0	0	0	100
CCP11											0	0	0	0	0	0	0	0	0	100
CCP12											0	0	0	25	0	0	0	25	0	50																					0	0	0	33.33	0	33.33	0	0	0
CCP13											0	0	0	0	0	100	0	0	0	0																					0	0	0	0	0	25	0	0	62.5
CCP14											0	0	0	0	0	25	25	0	50	0																					0	0	0	14.29	0	0	14.29	0	57.14
CCP15											0	0	0	0	0	66.67	0	0	33.33	0																					0	0	0	0	0	66.67	0	0	0
CCP16																																									0	0	0	66.67	0	0	0	0	0
CCP17
CCP18											0	0	0	0	0	33.33	0	0	66.67	0																					0	0	0	0	0	50	0	0	0
CCP19
CCP20											0	0	0	100	0	0	0	0	0	0																					0	0	0	0	0	25	0	0	75
CCP21																																									0	0	0	50	0	0	0	0	0
CCP22																																									0	0	0	0	0	0	0	0	0
CCP23											50	25	0	0	0	0	0	0	25	0																					0	0	0	0	0	0	0	0	83.33
CCP24											50	0	0	0	0	0	0	25	25	0																					0	0	0	0	33.33	0	0	0	33.33
RA1
RA2																					0	0	0	0	0	25	0	25	0	50
RA3
RA4																					50	0	0	0	0	0	40	0	0	10
RA5																					0	0	0	50	0	0	0	0	50	0
RA6
RA7																					0	0	0	0	0	16.67	0	0	0	83.33
RA8																					0	0	0	0	0	0	0	0	100	0
RA9																					0	0	0	0	0	0	0	0	50	50
RA10																					0	0	0	0	0	0	0	0	0	100
RA11
RA12																					0	0	0	0	0	0	0	0	100	0
RA13
RA14																					0	0	0	0	0	0	0	0	100	0
RA15																					50	0	0	0	0	0	0	50	0	0
RA16																					0	0	0	0	0	0	0	50	50	0
RA17																					0	0	0	0	0	0	0	0	0	100
[truncated: 11 more columns]

## Sheet: DISCOVR heatmap Supp. Figure 3
CD4_190212_Post_Tube_001_022.fcs
CD4_190212_Post_Tube_002_023.fcs
CD4_190212_Post_Tube_003_024.fcs
CD4_190212_Post_Tube_004_025.fcs
CD4_190212_Post_Tube_005_026.fcs
CD4_190212_Post_Tube_006_027.fcs
CD4_190212_Post_Tube_007_028.fcs
CD4_190212_Post_Tube_008_029.fcs
CD4_190212_Post_Tube_009_030.fcs
CD4_190212_Post_Tube_010_031.fcs
CD4_190212_Post_Tube_011_032.fcs
CD4_190212_Post_Tube_012_033.fcs
CD4_190212_Post_Tube_013_034.fcs
CD4_190212_Post_Tube_014_035.fcs
CD4_190212_Post_Tube_015_036.fcs
CD4_190212_Post_Tube_016_037.fcs
CD4_190212_Pre_Tube_001_038.fcs
CD4_190212_Pre_Tube_002_039.fcs
CD4_190212_Pre_Tube_003_040.fcs
CD4_190212_Pre_Tube_004_041.fcs
CD4_190212_Pre_Tube_005_042.fcs
CD4_190212_Pre_Tube_006_043.fcs
CD4_190212_Pre_Tube_007_044.fcs
CD4_190212_Pre_Tube_008_045.fcs
CD4_190212_Pre_Tube_009_046.fcs
CD4_190212_Pre_Tube_010_047.fcs
CD4_190212_Pre_Tube_011_048.fcs
CD4_190212_Pre_Tube_012_049.fcs
CD4_190212_Pre_Tube_013_050.fcs
CD4_190212_Pre_Tube_014_051.fcs
CD4_190212_Pre_Tube_015_052.fcs
CD4_190212_Pre_Tube_016_053.fcs
CD4_190213_Post_Tube_017_054.fcs
CD4_190213_Post_Tube_018_055.fcs
CD4_190213_Post_Tube_019_056.fcs
CD4_190213_Post_Tube_020_057.fcs
CD4_190213_Post_Tube_021_058.fcs
CD4_190213_Post_Tube_022_059.fcs
CD4_190213_Post_Tube_023_060.fcs
CD4_190213_Post_Tube_024_061.fcs
CD4_190213_Post_Tube_025_062.fcs
CD4_190213_Post_Tube_026_063.fcs
CD4_190213_Post_Tube_027_064.fcs
CD4_190213_Post_Tube_028_065.fcs
CD4_190213_Post_Tube_029_066.fcs
CD4_190213_Post_Tube_030_067.fcs
CD4_190213_Post_Tube_031_068.fcs
CD4_190213_Post_Tube_032_069.fcs
CD4_190213_Pre_Tube_017_070.fcs
CD4_190213_Pre_Tube_018_071.fcs
CD4_190213_Pre_Tube_019_072.fcs
CD4_190213_Pre_Tube_020_073.fcs
CD4_190213_Pre_Tube_021_074.fcs
CD4_190213_Pre_Tube_022_075.fcs
CD4_190213_Pre_Tube_023_076.fcs
CD4_190213_Pre_Tube_024_077.fcs
CD4_190213_Pre_Tube_025_078.fcs
CD4_190213_Pre_Tube_026_079.fcs
CD4_190213_Pre_Tube_027_080.fcs
CD4_190213_Pre_Tube_028_081.fcs
CD4_190213_Pre_Tube_029_082.fcs
CD4_190213_Pre_Tube_030_083.fcs
CD4_190213_Pre_Tube_031_084.fcs
CD4_190213_Pre_Tube_032_085.fcs
CD4_190215_Post_Tube_033_086.fcs
CD4_190215_Post_Tube_034_087.fcs
CD4_190215_Post_Tube_035_088.fcs
CD4_190215_Post_Tube_036_089.fcs
CD4_190215_Post_Tube_037_090.fcs
CD4_190215_Post_Tube_038_091.fcs
CD4_190215_Post_Tube_039_092.fcs
CD4_190215_Post_Tube_040_093.fcs
CD4_190215_Post_Tube_041_094.fcs
CD4_190215_Post_Tube_042_095.fcs
CD4_190215_Post_Tube_043_096.fcs
CD4_190215_Post_Tube_044_097.fcs
CD4_190215_Post_Tube_045_098.fcs
CD4_190215_Post_Tube_046_099.fcs
CD4_190215_Post_Tube_047_100.fcs
CD4_190215_Post_Tube_048_101.fcs
CD4_190215_Pre_Tube_033_102.fcs
CD4_190215_Pre_Tube_034_103.fcs
CD4_190215_Pre_Tube_035_104.fcs
CD4_190215_Pre_Tube_036_105.fcs
CD4_190215_Pre_Tube_037_106.fcs
CD4_190215_Pre_Tube_038_107.fcs
CD4_190215_Pre_Tube_039_108.fcs
CD4_190215_Pre_Tube_040_109.fcs
CD4_190215_Pre_Tube_041_110.fcs
CD4_190215_Pre_Tube_042_111.fcs
CD4_190215_Pre_Tube_043_112.fcs
CD4_190215_Pre_Tube_044_113.fcs
CD4_190215_Pre_Tube_045_114.fcs
CD4_190215_Pre_Tube_046_115.fcs
CD4_190215_Pre_Tube_047_116.fcs
CD4_190215_Pre_Tube_048_117.fcs
CD4_190219_Post_Tube_049_126.fcs
CD4_190219_Post_Tube_050_127.fcs
CD4_190219_Post_Tube_051_128.fcs
CD4_190219_Post_Tube_052_129.fcs
CD4_190219_Post_Tube_053_130.fcs
CD4_190219_Post_Tube_054_131.fcs
CD4_190219_Post_Tube_055_132.fcs
CD4_190219_Post_Tube_056_133.fcs
CD4_190219_Post_Tube_057_134.fcs
CD4_190219_Post_Tube_058_135.fcs
CD4_190219_Post_Tube_059_136.fcs
CD4_190219_Post_Tube_060_137.fcs
CD4_190219_Post_Tube_061_138.fcs
CD4_190219_Post_Tube_062_139.fcs
CD4_190219_Post_Tube_063_140.fcs
CD4_190219_Post_Tube_064_141.fcs
CD4_190219_Pre_Tube_049_142.fcs
CD4_190219_Pre_Tube_050_143.fcs
CD4_190219_Pre_Tube_051_144.fcs
CD4_190219_Pre_Tube_052_145.fcs
CD4_190219_Pre_Tube_053_146.fcs
CD4_190219_Pre_Tube_054_147.fcs
CD4_190219_Pre_Tube_055_148.fcs
CD4_190219_Pre_Tube_056_149.fcs
CD4_190219_Pre_Tube_057_150.fcs
CD4_190219_Pre_Tube_058_151.fcs
CD4_190219_Pre_Tube_059_152.fcs
CD4_190219_Pre_Tube_060_153.fcs
CD4_190219_Pre_Tube_061_154.fcs
CD4_190219_Pre_Tube_062_155.fcs
CD4_190219_Pre_Tube_063_156.fcs
CD4_190219_Pre_Tube_064_157.fcs
CD4_TIP-RA_9-8-4_LabID-116410_Post-Tube_008_015.fcs
CD4_TIP-RA_9-8-4_LabID-116410_Pre-Tube_008_022.fcs
CD4_TIP-RA_9-8-4_LabID-116610_Post-Tube_001_001.fcs
CD4_TIP-RA_9-8-4_LabID-116610_Pre-Tube_001_008.fcs
CD4_TIP-RA_9-8-4_LabID-116611_Post-Tube_015_029.fcs
CD4_TIP-RA_9-8-4_LabID-116611_Pre-Tube_015_036.fcs
CD4_TIP-RA_9-8-4_LabID-116625_Post-Tube_002_002.fcs
CD4_TIP-RA_9-8-4_LabID-116625_Pre-Tube_002_009.fcs
CD4_TIP-RA_9-8-4_LabID-116630_Post-Tube_016_030.fcs
CD4_TIP-RA_9-8-4_LabID-116630_Pre-Tube_016_037.fcs
CD4_TIP-RA_9-8-4_LabID-116649_Post-Tube_009_016.fcs
CD4_TIP-RA_9-8-4_LabID-116649_Pre-Tube_009_023.fcs
CD4_TIP-RA_9-8-4_LabID-116769_Post-Tube_017_031.fcs
CD4_TIP-RA_9-8-4_LabID-116769_Pre-Tube_017_038.fcs
CD4_TIP-RA_9-8-4_LabID-116777_Post-Tube_010_017.fcs
CD4_TIP-RA_9-8-4_LabID-116777_Pre-Tube_010_024.fcs
CD4_TIP-RA_9-8-4_LabID-116780_Post-Tube_003_003.fcs
CD4_TIP-RA_9-8-4_LabID-116780_Pre-Tube_003_010.fcs
CD4_TIP-RA_9-8-4_LabID-116786_Post-Tube_004_004.fcs
CD4_TIP-RA_9-8-4_LabID-116786_Pre-Tube_004_011.fcs
CD4_TIP-RA_9-8-4_LabID-116790_Post-Tube_011_018.fcs
CD4_TIP-RA_9-8-4_LabID-116790_Pre-Tube_011_025.fcs
CD4_TIP-RA_9-8-4_LabID-116794_Post-Tube_018_032.fcs
CD4_TIP-RA_9-8-4_LabID-116794_Pre-Tube_018_039.fcs
CD4_TIP-RA_9-8-4_LabID-116824_Post-Tube_012_019.fcs
CD4_TIP-RA_9-8-4_LabID-116824_Pre-Tube_012_026.fcs
CD4_TIP-RA_9-8-4_LabID-116831_Post-Tube_006_006.fcs
CD4_TIP-RA_9-8-4_LabID-116831_Pre-Tube_006_013.fcs
CD4_TIP-RA_9-8-4_LabID-116833_Post-Tube_014_021.fcs
CD4_TIP-RA_9-8-4_LabID-116833_Pre-Tube_014_028.fcs
CD4_TIP-RA_9-8-4_LabID-116839_Post-Tube_019_033.fcs
CD4_TIP-RA_9-8-4_LabID-116839_Pre-Tube_019_040.fcs
CD4_TIP-RA_9-8-4_LabID-116847_Post-Tube_020_034.fcs
CD4_TIP-RA_9-8-4_LabID-116847_Pre-Tube_020_041.fcs
CD4_TIP-RA_9-8-4_LabID-117075_Post-Tube_013_020.fcs
CD4_TIP-RA_9-8-4_LabID-117075_Pre-Tube_013_027.fcs
CD4_TIP-RA_9-8-4_LabID-117083_Post-Tube_005_005.fcs
CD4_TIP-RA_9-8-4_LabID-117083_Pre-Tube_005_012.fcs
CD4_TIP-RA_9-8-4_LabID-117091_Post-Tube_021_035.fcs
CD4_TIP-RA_9-8-4_LabID-117091_Pre-Tube_021_042.fcs
CD4_TIP-RA_9-8-4_LabID-117105_Post-Tube_007_007.fcs
CD4_TIP-RA_9-8-4_LabID-117105_Pre-Tube_007_014.fcs

## Sheet: flu phenotype Supp. Figure 4
	MC1 pct_flu N	MC2 pct_flu N	MC3 pct_flu N	MC4 pct_flu N	MC5 pct_flu N	MC6 pct_flu N	MC7 pct_flu N	MC8 pct_flu N	MC9 pct_flu N	MC10 pct_flu N	MC1 pct_flu P	MC2 pct_flu P	MC3 pct_flu P	MC4 pct_flu P	MC5 pct_flu P	MC6 pct_flu P	MC7 pct_flu P	MC8 pct_flu P	MC9 pct_flu P	MC10 pct_flu P	MC1 pct_cd4 P	MC2 pct_cd4 P	MC3 pct_cd4 P	MC4 pct_cd4 P	MC5 pct_cd4 P	MC6 pct_cd4 P	MC7 pct_cd4 P	MC8 pct_cd4 P	MC9 pct_cd4 P	MC10 pct_cd4 P	MC1 pct_flu RA	MC2 pct_flu RA	MC3 pct_flu RA	MC4 pct_flu RA	MC5 pct_flu RA	MC6 pct_flu RA	MC7 pct_flu RA	MC8 pct_flu RA	MC9 pct_flu RA	MC10 pct_flu RA
Neg1
Neg2	1.75	0.88	5.26	29.39	45.61	17.11	0	0	0	0
Neg3	2.7	0	40.54	16.22	37.84	2.7	0	0	0	0
Neg4	0	0	7.25	35.23	50.78	0	6.22	0	0.52	0
Neg5	0	0	0	66.67	0	25	8.33	0	0	0
Neg6	0	0	0	29.63	62.96	0	0	3.7	3.7	0
Neg7	0	0	18.75	37.5	21.88	6.25	12.5	3.13	0	0
Neg8	0	1.72	3.45	91.38	0	1.72	0	0	1.72	0
Neg9	6.63	1.1	28.73	37.57	22.1	0	3.31	0	0.55	0
Neg10	0	0	0	0	0	38.46	7.69	0	46.15	7.69
Neg11	0	0	10	0	10	0	70	0	0	10
Neg12	0	10	30	30	23.33	0	0	0	0	6.67
Neg13	0	0	0.77	6.15	1.54	0.77	90.77	0	0	0
Neg14	3.56	0	7.91	41.5	37.94	6.32	0	0.79	0.79	1.19
Neg15	4	0	0	12	68	12	0	0	0	4
Neg16	5.63	9.15	0	63.38	19.72	0	2.11	0	0	0
Neg17	0	1.67	6.67	43.33	42.5	3.33	1.67	0	0	0.83
Neg18	0	3.03	3.03	24.24	45.45	6.06	15.15	0	0	3.03
Neg19
Neg20	15.45	0	13.64	45.45	24.55	0.91	0	0	0	0
Neg21	0	0	0	7.14	35.71	14.29	14.29	14.29	14.29	0
Neg22	1.46	0	57.56	10.24	29.27	0	0	0.49	0	0.98
Neg23	0	0	6.58	18.42	71.05	2.96	0.66	0	0	0.33
Neg24	0	0.96	0	94.23	0	4.81	0	0	0	0
Neg25	1.54	0	0	29.23	69.23	0	0	0	0	0
Neg26	0	0	32.84	13.43	49.25	2.99	1.49	0	0	0
Neg27	6.67	0	0	73.33	0	0	3.33	6.67	6.67	3.33
Neg28	0	0	10.77	75.38	12.31	1.54	0	0	0	0
Neg29	14.29	0	42.86	0	28.57	0	0	0	14.29	0
Neg30	0	1.35	0	85.14	12.16	0	0	1.35	0	0
CCP1											100	0	0	0	0	0	0	0	0	0	20.95	11.36	3.13	13.12	14.15	3.64	6.07	6.47	0	21.11
CCP2											0	3.85	0	34.62	38.46	3.85	11.54	0	3.85	3.85	12.81	4.58	4.46	12.9	6.98	5.86	4.05	4.12	10.16	34.09
CCP3											30.77	0	0	23.08	30.77	15.38	0	0	0	0	8.02	4.83	30.42	26.34	7.79	3.32	9.5	0	0	9.79
CCP4											1.48	0	2.37	8.58	25.44	5.33	51.18	3.55	0.89	1.18	15.55	3.84	6.26	8.79	10.42	2.84	4.59	3.69	8.96	35.04
CCP5											2.44	0	7.32	46.34	2.44	19.51	0	0	4.88	17.07	11.08	9.85	14.44	19.5	5.36	4.59	0	0	11.18	24
CCP6											0	0	0	28.21	28.21	2.56	30.77	0	2.56	7.69	10.77	11.52	5.25	14.66	10.26	7.75	6.47	0	7.78	25.54
CCP7											0	0	0	80	0	10	0	0	10	0	9.81	5.29	0	21.13	0	3.75	3.73	0	38.89	17.39
CCP8											14.29	14.29	0	28.57	28.57	0	0	0	0	14.29	18.22	5.02	0	5.84	12.72	4.81	4.94	5.52	14.83	28.1
CCP9											0	1.08	0	68.82	26.88	0	0	3.23	0	0	13.41	3.75	0	18.16	7.83	4.92	3.71	12.39	6.67	29.15
CCP10											0	0	0	29.73	45.95	18.92	0	0	2.7	2.7	9.17	12.13	9.97	18.45	12.45	6.17	1.47	1.25	10.21	18.73
CCP11											1.32	0	25	7.89	60.53	1.32	1.32	0	2.63	0	15.39	8.34	7.7	7.94	15.67	5.67	2.64	2.39	9.5	24.77
CCP12											0	0	20.63	31.75	38.1	6.35	0	0	1.59	1.59	17.12	4.48	3.12	13.8	5.02	8.08	3.64	4.97	13.52	26.24
CCP13											0	0	0	17.86	75	1.79	3.57	0	1.79	0	14.44	0	0	11.39	5.83	10.01	5.49	0	30.1	22.74
CCP14											0.83	0.83	0	90.08	0	2.48	2.48	3.31	0	0	3.99	4.94	0	14.79	0	16.57	5.07	8.09	28.28	18.27
CCP15											0	0	0	100	0	0	0	0	0	0	4.78	4.93	0	7.26	0	12.61	1.29	11.69	46.92	10.52
CCP16											0	0	0	42.22	44.44	8.89	4.44	0	0	0	8.26	6.64	0	13.37	6.01	7.31	3.25	0	27.76	27.4
CCP17											5.13	12.82	20.51	10.26	25.64	20.51	2.56	0	0	2.56	7.6	9.32	7.97	5.88	5.45	5.95	3.7	7.71	16.3	30.11
CCP18											0.77	0	0	26.15	66.92	4.62	0.77	0	0.77	0	3.76	8.46	0	10.06	7.56	7.83	2.77	3.83	41.24	14.49
CCP19											10.29	2.06	21.76	53.24	5.88	4.41	2.06	0	0.29	0	15.87	9.37	14.04	14.3	13.19	10.46	2.62	5.96	6.04	8.15
CCP20											0	0	0	50.48	43.81	3.81	0.95	0.95	0	0	4.9	4.17	0	12.53	11.06	8.13	2.41	10.56	15.1	31.15
CCP21											0	0	31.58	21.05	47.37	0	0	0	0	0	12.77	10.71	2.27	7.89	14.85	5.5	3.82	0	14.68	27.51
CCP22											0	0	3.81	57.14	34.29	1.9	1.9	0	0	0.95	4.25	9.76	4.72	18.72	5.97	4.31	2.9	4.87	13.29	31.21
CCP23											3.88	0	0	88.35	3.88	0	0	2.91	0.97	0	11.17	2.75	0	7.4	4.38	0	1.14	6.99	54.09	12.08
CCP24											2.03	0	0	48.65	48.99	0	0	0	0	0.34	9.36	4.55	0	10.82	7.4	0	2.63	7.5	37.76	19.98
RA1																															6.67	0	13.33	40	26.67	0	6.67	6.67	0	0
RA2																															0	0	0	0	45.45	36.36	0	0	9.09	9.09
RA3																															0	0	36.84	0	57.89	0	0	5.26	0	0
RA4																															0	20	0	20	0	0	40	0	0	20
RA5																															0	5.71	8.57	8.57	54.29	11.43	2.86	0	8.57	0
RA6																															0	1.1	24.18	48.35	15.38	8.79	2.2	0	0	0
RA7																															2.82	0	18.31	42.25	29.58	1.41	2.82	1.41	1.41	0
RA8																															0	0	34.15	20.12	43.9	0.61	0	0	1.22	0
RA9																															0	0	0	62.88	31	5.24	0.87	0	0	0
RA10																															0	0	16.07	26.79	51.79	1.79	0	0	0	3.57
RA11																															3.85	0	6.92	41.54	43.08	3.85	0.77	0	0	0
RA12																															0	0	20.9	50.75	28.36	0	0	0	0	0
RA13																															0	0	0	66.67	33.33	0	0	0	0	0
RA14																															23.08	0	7.69	23.08	42.31	0	0	0	3.85	0
RA15																															2.27	2.27	22.73	18.18	27.27	2.27	0	22.73	0	2.27
RA16																															12.61	0	0	84.68	0.9	0	0	0	1.8	0
RA17																															88.89	0	0	0	0	0	0	0	0	11.11

## Sheet: CD4 phenotype Supp. Figure 5
	MC1 pct_cd4 N	MC2 pct_cd4 N	MC3 pct_cd4 N	MC4 pct_cd4 N	MC5 pct_cd4 N	MC6 pct_cd4 N	MC7 pct_cd4 N	MC8 pct_cd4 N	MC9 pct_cd4 N	MC10 pct_cd4 N	MC1 pct_cd4 P	MC2 pct_cd4 P	MC3 pct_cd4 P	MC4 pct_cd4 P	MC5 pct_cd4 P	MC6 pct_cd4 P	MC7 pct_cd4 P	MC8 pct_cd4 P	MC9 pct_cd4 P	MC10 pct_cd4 P	MC1 pct_cd4 RA	MC2 pct_cd4 RA	MC3 pct_cd4 RA	MC4 pct_cd4 RA	MC5 pct_cd4 RA	MC6 pct_cd4 RA	MC7 pct_cd4 RA	MC8 pct_cd4 RA	MC9 pct_cd4 RA	MC10 pct_cd4 RA
Neg1
Neg2	10.89	10.17	2.92	16.51	14.61	7.1	1.57	8.5	3.45	24.28
Neg3	12.12	1.74	19.95	15.74	18.62	5.26	0	7.91	3.03	15.62
Neg4	4.23	5.27	14.73	9.5	11.45	0	7.35	4.05	29.13	14.28
Neg5	4.46	5.5	1.57	21.11	0	4.82	3.98	6.35	23.55	28.66
Neg6	14.46	11.63	0	13.43	7.58	5.55	0	7.3	9.04	31.01
Neg7	14.44	0	4.14	19.79	10.37	3.83	3.66	11.06	9.47	23.23
Neg8	9.72	5.45	12.09	22.38	0	2.54	0	0	21.76	26.06
Neg9	12.67	12.61	15.05	13.89	8.26	1.81	3.58	4.51	10.52	17.11
Neg10	5.9	4.38	0	20.62	0	10.5	7.92	0	33.2	17.47
Neg11	7.46	6.28	26.57	10.08	11.51	4.39	3.45	7.09	0	23.18
Neg12	10.37	7.74	12.5	16.01	11.43	3.51	5.24	0	7.58	25.62
Neg13	4.99	2.63	2.88	17.4	5.63	6.2	2.46	8.29	26.79	22.73
Neg14	9.18	2.11	12.1	17.41	5.47	8.88	1.03	8.84	13.95	21.04
Neg15	8.86	3.99	0	8.66	12.34	7.4	2.42	3.72	24.3	28.3
Neg16	6.58	7.13	0	15.68	6.32	4.65	4.43	9.04	17.42	28.76
Neg17	11.3	9.69	25.04	18.03	12.55	6.17	2.31	0	1.11	13.81
Neg18	7.85	12.5	10.72	21.59	12.74	5.05	3.53	0	5.42	20.61
Neg19	14.75	5.24	3.84	11.4	8.66	13.27	5.11	5.82	7.95	23.94
Neg20	10.87	4.52	21.1	14.23	8.22	3.02	0	0	9.26	28.79
Neg21	17.98	8.61	4.05	16.05	6.3	5.8	6.02	5.99	5.47	23.73
Neg22	15.11	0	13.23	9.13	15.99	4.64	4.08	4.12	9.95	23.76
Neg23	6.1	3.26	9.35	19.05	17.03	6.78	3.26	8.4	0	26.76
Neg24	5.95	7.37	0	18.21	0	9.63	1.74	0	46.22	10.89
Neg25	7.03	5.17	0	9.71	14.75	7.08	0	7.87	25.24	23.16
Neg26	9.26	3.79	16.55	7.67	13.46	5.8	1.67	4.77	7.67	29.35
Neg27	4.08	0	1.58	9.37	1.66	0	5.44	17.43	51.97	8.47
Neg28	10.64	10.43	5.17	20.92	5.81	3.94	0	12.15	2.08	28.87
Neg29	7.77	0	5.08	0	5.66	0	3.88	13.65	56.35	7.61
Neg30	6.84	5.84	0	10.87	4.1	0	3.19	7.46	36.62	25.08
CCP1											20.95	11.36	3.13	13.12	14.15	3.64	6.07	6.47	0	21.11
CCP2											12.81	4.58	4.46	12.9	6.98	5.86	4.05	4.12	10.16	34.09
CCP3											8.02	4.83	30.42	26.34	7.79	3.32	9.5	0	0	9.79
CCP4											15.55	3.84	6.26	8.79	10.42	2.84	4.59	3.69	8.96	35.04
CCP5											11.08	9.85	14.44	19.5	5.36	4.59	0	0	11.18	24
CCP6											10.77	11.52	5.25	14.66	10.26	7.75	6.47	0	7.78	25.54
CCP7											9.81	5.29	0	21.13	0	3.75	3.73	0	38.89	17.39
CCP8											18.22	5.02	0	5.84	12.72	4.81	4.94	5.52	14.83	28.1
CCP9											13.41	3.75	0	18.16	7.83	4.92	3.71	12.39	6.67	29.15
CCP10											9.17	12.13	9.97	18.45	12.45	6.17	1.47	1.25	10.21	18.73
CCP11											15.39	8.34	7.7	7.94	15.67	5.67	2.64	2.39	9.5	24.77
CCP12											17.12	4.48	3.12	13.8	5.02	8.08	3.64	4.97	13.52	26.24
CCP13											14.44	0	0	11.39	5.83	10.01	5.49	0	30.1	22.74
CCP14											3.99	4.94	0	14.79	0	16.57	5.07	8.09	28.28	18.27
CCP15											4.78	4.93	0	7.26	0	12.61	1.29	11.69	46.92	10.52
CCP16											8.26	6.64	0	13.37	6.01	7.31	3.25	0	27.76	27.4
CCP17											7.6	9.32	7.97	5.88	5.45	5.95	3.7	7.71	16.3	30.11
CCP18											3.76	8.46	0	10.06	7.56	7.83	2.77	3.83	41.24	14.49
CCP19											15.87	9.37	14.04	14.3	13.19	10.46	2.62	5.96	6.04	8.15
CCP20											4.9	4.17	0	12.53	11.06	8.13	2.41	10.56	15.1	31.15
CCP21											12.77	10.71	2.27	7.89	14.85	5.5	3.82	0	14.68	27.51
CCP22											4.25	9.76	4.72	18.72	5.97	4.31	2.9	4.87	13.29	31.21
CCP23											11.17	2.75	0	7.4	4.38	0	1.14	6.99	54.09	12.08
CCP24											9.36	4.55	0	10.82	7.4	0	2.63	7.5	37.76	19.98
RA1																					14.05	6.02	19.31	15.68	5.66	1.71	5.84	7.54	0	24.2
RA2																					6.28	4.33	6.05	18.93	15.7	6.7	2.87	5.89	8.49	24.77
RA3																					26.69	2.34	16.15	3.03	10.19	2.39	4.8	11.44	4.89	18.08
RA4																					23.51	3.26	5.37	9.96	12.06	5.34	9.36	0	5.7	25.44
RA5																					4.74	8.55	11.81	15.25	11.32	5.88	2.85	0	14.21	25.4
RA6																					9.15	8.86	13.33	32.25	8.15	8.29	3.17	7.29	0	9.51
RA7																					15.34	4.46	14.56	10.38	4.61	4.72	4.19	6.66	11.86	23.22
RA8																					12.32	2.79	12.25	15.51	15.63	2.11	0	6.88	12.12	20.38
RA9																					9.06	4.39	0	14.92	10.91	4.22	1.5	6.19	20.59	28.22
RA10																					9.37	3.88	10.72	6.59	8.46	5.19	0	8.41	16.82	30.57
RA11																					13.22	0	11.93	8.36	7.51	5.06	3.65	5.65	19.67	24.95
RA12																					11.28	5.33	3.3	12.04	7.41	0	2.29	3.91	26.7	27.73
RA13																					16.61	0	0	6.39	6.89	0	0	7.24	50.44	12.42
RA14																					13.64	0	7.18	5.44	7.49	0	0	0	55.48	10.77
RA15																					9.07	6.58	11.88	5.71	10.25	7.7	4.88	10.72	6.67	26.53
RA16																					12.16	0	0	9.79	4.1	0	1.93	10.7	53.57	7.76
RA17																					16.33	0	34.17	0	22.4	1.55	4.59	2.05	0	18.91
